# Supplementary material for: Exploration of key drug target proteins highlighting their related regulatory molecules, functional pathways and drug candidates associated with delirium: evidence from meta-data analyses
Source: BMC Geriatr. 2023 Nov 22;23:767. doi: 10.1186/s12877-023-04457-1 (PMC10666371; doi:10.1186/s12877-023-04457-1)
Supplement: Supplementary file 1 — Supplementary Material 1 [file 12877_2023_4457_MOESM1_ESM.xlsx]

## Sheet: gProfiler_hsapiens_5-21-2023_2-
source	term_name	term_id	adjusted_p_value	negative_log10_of_adjusted_p_value	term_size	query_size	intersection_size	effective_domain_size	intersections
GO:MF	enzyme binding	GO:0019899	1.31e-14	13.8837	2093	11	11	62656	MAPK1,MAPK3,TP53,JUN,STAT3,SRC,RELA,AKT1,MAPK14,HSP90AA1,DLG4
GO:MF	phosphatase binding	GO:0019902	1.03e-13	12.9858	197	11	7	62656	MAPK1,MAPK3,TP53,STAT3,MAPK14,HSP90AA1,DLG4
GO:MF	protein kinase binding	GO:0019901	3.2e-12	11.4947	709	11	8	62656	TP53,STAT3,SRC,RELA,AKT1,MAPK14,HSP90AA1,DLG4
GO:MF	kinase binding	GO:0019900	5.82e-12	11.2348	792	11	8	62656	TP53,STAT3,SRC,RELA,AKT1,MAPK14,HSP90AA1,DLG4
GO:MF	DNA-binding transcription factor binding	GO:0140297	2.52e-11	10.5989	489	11	7	62656	MAPK3,TP53,JUN,STAT3,SRC,RELA,MAPK14
GO:MF	transcription factor binding	GO:0008134	8.7e-11	10.0605	599	11	7	62656	MAPK3,TP53,JUN,STAT3,SRC,RELA,MAPK14
GO:MF	RNA polymerase II-specific DNA-binding transcription factor binding	GO:0061629	4.58e-10	9.33887	353	11	6	62656	TP53,JUN,STAT3,SRC,RELA,MAPK14
GO:MF	protein phosphatase binding	GO:0019903	1.01e-09	8.99694	151	11	5	62656	TP53,STAT3,MAPK14,HSP90AA1,DLG4
GO:MF	protein serine/threonine/tyrosine kinase activity	GO:0004712	1.97e-09	8.70626	45	11	4	62656	MAPK1,MAPK3,AKT1,MAPK14
GO:MF	identical protein binding	GO:0042802	6.29e-09	8.20135	2136	11	8	62656	MAPK1,MAPK3,TP53,JUN,STAT3,RELA,AKT1,HSP90AA1
GO:MF	MAP kinase activity	GO:0004707	4.75e-08	7.32349	16	11	3	62656	MAPK1,MAPK3,MAPK14
GO:MF	MAP kinase kinase activity	GO:0004708	6.34e-08	7.19786	18	11	3	62656	MAPK1,MAPK3,MAPK14
GO:MF	heterocyclic compound binding	GO:1901363	9.9e-08	7.00418	7455	11	10	62656	MAPK1,MAPK3,TP53,JUN,STAT3,SRC,RELA,AKT1,MAPK14,HSP90AA1
GO:MF	organic cyclic compound binding	GO:0097159	1.01e-07	6.99396	7529	11	10	62656	MAPK1,MAPK3,TP53,JUN,STAT3,SRC,RELA,AKT1,MAPK14,HSP90AA1
GO:MF	protein kinase activity	GO:0004672	4.83e-07	6.31578	587	11	5	62656	MAPK1,MAPK3,SRC,AKT1,MAPK14
GO:MF	enzyme regulator activity	GO:0030234	4.83e-07	6.31578	1300	11	6	62656	TP53,JUN,SRC,AKT1,MAPK14,HSP90AA1
GO:MF	anion binding	GO:0043168	5.56e-07	6.25514	2458	11	7	62656	MAPK1,MAPK3,SRC,RELA,AKT1,MAPK14,HSP90AA1
GO:MF	ATP binding	GO:0005524	8.84e-07	6.05374	1495	11	6	62656	MAPK1,MAPK3,SRC,AKT1,MAPK14,HSP90AA1
GO:MF	protein domain specific binding	GO:0019904	8.84e-07	6.05374	690	11	5	62656	TP53,SRC,RELA,HSP90AA1,DLG4
GO:MF	phosphotransferase activity, alcohol group as acceptor	GO:0016773	8.84e-07	6.05374	696	11	5	62656	MAPK1,MAPK3,SRC,AKT1,MAPK14
GO:MF	general transcription initiation factor binding	GO:0140296	9.78e-07	6.00961	52	11	3	62656	TP53,JUN,RELA
GO:MF	adenyl ribonucleotide binding	GO:0032559	1.02492e-06	5.98931	1558	11	6	62656	MAPK1,MAPK3,SRC,AKT1,MAPK14,HSP90AA1
GO:MF	kinase activity	GO:0016301	1.30708e-06	5.8837	795	11	5	62656	MAPK1,MAPK3,SRC,AKT1,MAPK14
GO:MF	protein binding	GO:0005515	1.30708e-06	5.8837	14881	11	11	62656	MAPK1,MAPK3,TP53,JUN,STAT3,SRC,RELA,AKT1,MAPK14,HSP90AA1,DLG4
GO:MF	adenyl nucleotide binding	GO:0030554	1.30708e-06	5.8837	1659	11	6	62656	MAPK1,MAPK3,SRC,AKT1,MAPK14,HSP90AA1
GO:MF	ubiquitin protein ligase binding	GO:0031625	1.41921e-06	5.84795	297	11	4	62656	TP53,JUN,RELA,HSP90AA1
GO:MF	scaffold protein binding	GO:0097110	1.5731e-06	5.80324	66	11	3	62656	SRC,HSP90AA1,DLG4
GO:MF	ubiquitin-like protein ligase binding	GO:0044389	1.6668e-06	5.77812	315	11	4	62656	TP53,JUN,RELA,HSP90AA1
GO:MF	purine ribonucleoside triphosphate binding	GO:0035639	2.12509e-06	5.67262	1848	11	6	62656	MAPK1,MAPK3,SRC,AKT1,MAPK14,HSP90AA1
GO:MF	ribonucleotide binding	GO:0032553	2.5159e-06	5.59931	1934	11	6	62656	MAPK1,MAPK3,SRC,AKT1,MAPK14,HSP90AA1
GO:MF	protein serine kinase activity	GO:0106310	2.5159e-06	5.59931	360	11	4	62656	MAPK1,MAPK3,AKT1,MAPK14
GO:MF	purine ribonucleotide binding	GO:0032555	2.5159e-06	5.59931	1917	11	6	62656	MAPK1,MAPK3,SRC,AKT1,MAPK14,HSP90AA1
GO:MF	transferase activity, transferring phosphorus-containing groups	GO:0016772	2.59276e-06	5.58624	966	11	5	62656	MAPK1,MAPK3,SRC,AKT1,MAPK14
GO:MF	purine nucleotide binding	GO:0017076	3.04786e-06	5.516	2019	11	6	62656	MAPK1,MAPK3,SRC,AKT1,MAPK14,HSP90AA1
GO:MF	molecular function regulator activity	GO:0098772	3.3029e-06	5.4811	2057	11	6	62656	TP53,JUN,SRC,AKT1,MAPK14,HSP90AA1
GO:MF	phosphoprotein binding	GO:0051219	3.33711e-06	5.47663	93	11	3	62656	MAPK1,MAPK3,SRC
GO:MF	nitric-oxide synthase regulator activity	GO:0030235	3.68784e-06	5.43323	7	11	2	62656	AKT1,HSP90AA1
GO:MF	nucleoside phosphate binding	GO:1901265	4.05038e-06	5.3925	2179	11	6	62656	MAPK1,MAPK3,SRC,AKT1,MAPK14,HSP90AA1
GO:MF	protein dimerization activity	GO:0046983	4.05038e-06	5.3925	1099	11	5	62656	TP53,STAT3,RELA,AKT1,HSP90AA1
GO:MF	nucleotide binding	GO:0000166	4.05038e-06	5.3925	2178	11	6	62656	MAPK1,MAPK3,SRC,AKT1,MAPK14,HSP90AA1
GO:MF	protein serine/threonine kinase activity	GO:0004674	4.15487e-06	5.38144	436	11	4	62656	MAPK1,MAPK3,AKT1,MAPK14
GO:MF	carbohydrate derivative binding	GO:0097367	5.3051e-06	5.27531	2301	11	6	62656	MAPK1,MAPK3,SRC,AKT1,MAPK14,HSP90AA1
GO:MF	DNA-binding transcription activator activity	GO:0001216	5.3485e-06	5.27177	475	11	4	62656	TP53,JUN,STAT3,RELA
GO:MF	DNA-binding transcription activator activity, RNA polymerase II-specific	GO:0001228	5.3485e-06	5.27177	471	11	4	62656	TP53,JUN,STAT3,RELA
GO:MF	ion binding	GO:0043167	5.3485e-06	5.27177	6120	11	8	62656	MAPK1,MAPK3,TP53,SRC,RELA,AKT1,MAPK14,HSP90AA1
GO:MF	histone deacetylase binding	GO:0042826	6.53027e-06	5.18507	126	11	3	62656	TP53,RELA,HSP90AA1
GO:MF	binding	GO:0005488	6.64892e-06	5.17725	18338	11	11	62656	MAPK1,MAPK3,TP53,JUN,STAT3,SRC,RELA,AKT1,MAPK14,HSP90AA1,DLG4
GO:MF	molecular function activator activity	GO:0140677	8.30633e-06	5.08059	1321	11	5	62656	TP53,JUN,SRC,AKT1,MAPK14
GO:MF	small molecule binding	GO:0036094	8.94624e-06	5.04836	2584	11	6	62656	MAPK1,MAPK3,SRC,AKT1,MAPK14,HSP90AA1
GO:MF	chromatin binding	GO:0003682	1.18484e-05	4.92634	597	11	4	62656	TP53,JUN,STAT3,RELA
GO:MF	molecular_function	GO:0003674	1.75092e-05	4.75673	20195	11	11	62656	MAPK1,MAPK3,TP53,JUN,STAT3,SRC,RELA,AKT1,MAPK14,HSP90AA1,DLG4
GO:MF	signaling receptor binding	GO:0005102	1.75092e-05	4.75673	1564	11	5	62656	TP53,STAT3,SRC,HSP90AA1,DLG4
GO:MF	protein homodimerization activity	GO:0042803	2.21705e-05	4.65423	710	11	4	62656	STAT3,RELA,AKT1,HSP90AA1
GO:MF	disordered domain specific binding	GO:0097718	6.33743e-05	4.19809	33	11	2	62656	TP53,HSP90AA1
GO:MF	14-3-3 protein binding	GO:0071889	6.61046e-05	4.17977	34	11	2	62656	TP53,AKT1
GO:MF	DNA-binding transcription repressor activity, RNA polymerase II-specific	GO:0001227	9.08145e-05	4.04184	324	11	3	62656	TP53,JUN,RELA
GO:MF	DNA-binding transcription repressor activity	GO:0001217	9.33844e-05	4.02973	329	11	3	62656	TP53,JUN,RELA
GO:MF	core promoter sequence-specific DNA binding	GO:0001046	0.000100813	3.99648	43	11	2	62656	TP53,RELA
GO:MF	transferase activity	GO:0016740	0.000109007	3.96254	2341	11	5	62656	MAPK1,MAPK3,SRC,AKT1,MAPK14
GO:MF	catalytic activity, acting on a protein	GO:0140096	0.000109007	3.96254	2349	11	5	62656	MAPK1,MAPK3,SRC,AKT1,MAPK14
GO:MF	phosphotyrosine residue binding	GO:0001784	0.000109836	3.95926	46	11	2	62656	MAPK1,MAPK3
GO:MF	RNA polymerase II cis-regulatory region sequence-specific DNA binding	GO:0000978	0.000146557	3.83399	1196	11	4	62656	TP53,JUN,STAT3,RELA
GO:MF	DNA binding	GO:0003677	0.000146619	3.83381	2524	11	5	62656	MAPK1,TP53,JUN,STAT3,RELA
GO:MF	cis-regulatory region sequence-specific DNA binding	GO:0000987	0.000151453	3.81972	1216	11	4	62656	TP53,JUN,STAT3,RELA
GO:MF	protein phosphorylated amino acid binding	GO:0045309	0.000164434	3.78401	58	11	2	62656	MAPK1,MAPK3
GO:MF	protein-containing complex binding	GO:0044877	0.000196795	3.70599	1311	11	4	62656	TP53,SRC,HSP90AA1,DLG4
GO:MF	DNA-binding transcription factor activity, RNA polymerase II-specific	GO:0000981	0.000226112	3.64568	1364	11	4	62656	TP53,JUN,STAT3,RELA
GO:MF	DNA-binding transcription factor activity	GO:0003700	0.000253152	3.59662	1415	11	4	62656	TP53,JUN,STAT3,RELA
GO:MF	RNA polymerase II transcription regulatory region sequence-specific DNA binding	GO:0000977	0.000253152	3.59662	1411	11	4	62656	TP53,JUN,STAT3,RELA
GO:MF	transcription regulatory region nucleic acid binding	GO:0001067	0.000316395	3.49977	1510	11	4	62656	TP53,JUN,STAT3,RELA
GO:MF	transcription cis-regulatory region binding	GO:0000976	0.000316395	3.49977	1508	11	4	62656	TP53,JUN,STAT3,RELA
GO:MF	sequence-specific double-stranded DNA binding	GO:1990837	0.000359146	3.44473	1566	11	4	62656	TP53,JUN,STAT3,RELA
GO:MF	enzyme activator activity	GO:0008047	0.000424249	3.37238	596	11	3	62656	JUN,SRC,MAPK14
GO:MF	nucleic acid binding	GO:0003676	0.000437021	3.3595	5476	11	6	62656	MAPK1,TP53,JUN,STAT3,RELA,HSP90AA1
GO:MF	double-stranded DNA binding	GO:0003690	0.000438021	3.35851	1667	11	4	62656	TP53,JUN,STAT3,RELA
GO:MF	sequence-specific DNA binding	GO:0043565	0.000438021	3.35851	1672	11	4	62656	TP53,JUN,STAT3,RELA
GO:MF	CTP binding	GO:0002135	0.000509129	3.29317	1	11	1	62656	HSP90AA1
GO:MF	dATP binding	GO:0032564	0.000509129	3.29317	1	11	1	62656	HSP90AA1
GO:MF	G protein-coupled nucleotide receptor binding	GO:0031811	0.000509129	3.29317	1	11	1	62656	DLG4
GO:MF	P2Y1 nucleotide receptor binding	GO:0031812	0.000509129	3.29317	1	11	1	62656	DLG4
GO:MF	catalytic activity	GO:0003824	0.00052863	3.27685	5758	11	6	62656	MAPK1,MAPK3,SRC,AKT1,MAPK14,HSP90AA1
GO:MF	chromatin DNA binding	GO:0031490	0.000550403	3.25932	119	11	2	62656	STAT3,RELA
GO:MF	protein tyrosine kinase binding	GO:1990782	0.00058088	3.23591	123	11	2	62656	TP53,HSP90AA1
GO:MF	transmembrane transporter binding	GO:0044325	0.000680956	3.16688	134	11	2	62656	SRC,HSP90AA1
GO:MF	transcription regulator activity	GO:0140110	0.000687627	3.16265	1936	11	4	62656	TP53,JUN,STAT3,RELA
GO:MF	UTP binding	GO:0002134	0.000925616	3.03357	2	11	1	62656	HSP90AA1
GO:MF	sulfonylurea receptor binding	GO:0017098	0.000925616	3.03357	2	11	1	62656	HSP90AA1
GO:MF	adenyl deoxyribonucleotide binding	GO:0032558	0.000925616	3.03357	2	11	1	62656	HSP90AA1
GO:MF	purine deoxyribonucleotide binding	GO:0032554	0.00135746	2.86727	3	11	1	62656	HSP90AA1
GO:MF	pyrimidine ribonucleotide binding	GO:0032557	0.00135746	2.86727	3	11	1	62656	HSP90AA1
GO:MF	cytoskeletal protein binding	GO:0008092	0.00158569	2.79978	1008	11	3	62656	RELA,HSP90AA1,DLG4
GO:MF	Rho GDP-dissociation inhibitor binding	GO:0051022	0.00175142	2.75661	4	11	1	62656	HSP90AA1
GO:MF	beta-1 adrenergic receptor binding	GO:0031697	0.00175142	2.75661	4	11	1	62656	DLG4
GO:MF	ATP-dependent DNA/DNA annealing activity	GO:0036310	0.00207741	2.68248	5	11	1	62656	TP53
GO:MF	histone deacetylase regulator activity	GO:0035033	0.00207741	2.68248	5	11	1	62656	TP53
GO:MF	neuroligin family protein binding	GO:0097109	0.00207741	2.68248	5	11	1	62656	DLG4
GO:MF	GDP-dissociation inhibitor binding	GO:0051021	0.00207741	2.68248	5	11	1	62656	HSP90AA1
GO:MF	deoxyribonucleotide binding	GO:0032552	0.00207741	2.68248	5	11	1	62656	HSP90AA1
GO:MF	ankyrin repeat binding	GO:0071532	0.00230457	2.63741	6	11	1	62656	RELA
GO:MF	structural constituent of postsynaptic density	GO:0098919	0.00230457	2.63741	6	11	1	62656	DLG4
GO:MF	mitogen-activated protein kinase p38 binding	GO:0048273	0.00230457	2.63741	6	11	1	62656	MAPK14
GO:MF	pyrimidine nucleotide binding	GO:0019103	0.00230457	2.63741	6	11	1	62656	HSP90AA1
GO:MF	NFAT protein binding	GO:0051525	0.00230457	2.63741	6	11	1	62656	MAPK14
GO:MF	beta-2 adrenergic receptor binding	GO:0031698	0.00230457	2.63741	6	11	1	62656	DLG4
GO:MF	TPR domain binding	GO:0030911	0.00230457	2.63741	6	11	1	62656	HSP90AA1
GO:MF	connexin binding	GO:0071253	0.00230457	2.63741	6	11	1	62656	SRC
GO:MF	structural constituent of postsynaptic specialization	GO:0098879	0.00266333	2.57458	7	11	1	62656	DLG4
GO:MF	potassium channel activator activity	GO:0099104	0.00296055	2.52863	8	11	1	62656	AKT1
GO:MF	DNA/DNA annealing activity	GO:1990814	0.00296055	2.52863	8	11	1	62656	TP53
GO:MF	D1 dopamine receptor binding	GO:0031748	0.00296055	2.52863	8	11	1	62656	DLG4
GO:MF	RNA binding	GO:0003723	0.00316414	2.49974	3113	11	4	62656	TP53,JUN,STAT3,HSP90AA1
GO:MF	TFIID-class transcription factor complex binding	GO:0001094	0.00357027	2.4473	10	11	1	62656	TP53
GO:MF	primary miRNA binding	GO:0070878	0.00357027	2.4473	10	11	1	62656	STAT3
GO:MF	RNA polymerase II CTD heptapeptide repeat kinase activity	GO:0008353	0.00357027	2.4473	10	11	1	62656	MAPK1
GO:MF	mRNA binding	GO:0003729	0.00370548	2.43116	369	11	2	62656	TP53,HSP90AA1
GO:MF	phosphate ion binding	GO:0042301	0.00413843	2.38316	12	11	1	62656	RELA
GO:MF	MDM2/MDM4 family protein binding	GO:0097371	0.00413843	2.38316	12	11	1	62656	TP53
GO:MF	acetylcholine receptor binding	GO:0033130	0.00413843	2.38316	12	11	1	62656	DLG4
GO:MF	annealing activity	GO:0140666	0.00444527	2.3521	13	11	1	62656	TP53
GO:MF	BMP receptor binding	GO:0070700	0.00470772	2.32719	14	11	1	62656	SRC
GO:MF	transcription regulator activator activity	GO:0140537	0.00470772	2.32719	14	11	1	62656	MAPK14
GO:MF	channel activator activity	GO:0099103	0.00500224	2.30084	15	11	1	62656	AKT1
GO:MF	cAMP response element binding	GO:0035497	0.00557687	2.25361	17	11	1	62656	JUN
GO:MF	dopamine receptor binding	GO:0050780	0.00557687	2.25361	17	11	1	62656	DLG4
GO:MF	structural constituent of postsynapse	GO:0099186	0.00585722	2.23231	18	11	1	62656	DLG4
GO:MF	adrenergic receptor binding	GO:0031690	0.00608477	2.21576	19	11	1	62656	DLG4
GO:MF	RNA polymerase II core promoter sequence-specific DNA binding	GO:0000979	0.00608477	2.21576	19	11	1	62656	RELA
GO:MF	DNA polymerase binding	GO:0070182	0.00667167	2.17577	21	11	1	62656	HSP90AA1
GO:MF	phospholipase activator activity	GO:0016004	0.00682876	2.16566	22	11	1	62656	SRC
GO:MF	immunoglobulin binding	GO:0019865	0.00682876	2.16566	22	11	1	62656	DLG4
GO:MF	insulin receptor binding	GO:0005158	0.00682876	2.16566	22	11	1	62656	SRC
GO:MF	histone acetyltransferase binding	GO:0035035	0.00692707	2.15945	23	11	1	62656	TP53
GO:MF	RNA polymerase II CTD heptapeptide repeat modifying activity	GO:0140994	0.00692707	2.15945	23	11	1	62656	MAPK1
GO:MF	phospholipase binding	GO:0043274	0.00692707	2.15945	23	11	1	62656	SRC
GO:MF	structural constituent of synapse	GO:0098918	0.00692707	2.15945	23	11	1	62656	DLG4
GO:MF	R-SMAD binding	GO:0070412	0.00715712	2.14526	24	11	1	62656	JUN
GO:MF	lipase activator activity	GO:0060229	0.00715712	2.14526	25	11	1	62656	SRC
GO:MF	transmembrane receptor protein serine/threonine kinase binding	GO:0070696	0.00715712	2.14526	25	11	1	62656	SRC
GO:MF	ATP-dependent activity	GO:0140657	0.00715712	2.14526	575	11	2	62656	TP53,HSP90AA1
GO:MF	ionotropic glutamate receptor binding	GO:0035255	0.00715712	2.14526	25	11	1	62656	DLG4
GO:MF	RNA polymerase II general transcription initiation factor binding	GO:0001091	0.00715712	2.14526	25	11	1	62656	TP53
GO:MF	MHC class II protein complex binding	GO:0023026	0.00715712	2.14526	25	11	1	62656	HSP90AA1
GO:MF	phosphatase activator activity	GO:0019211	0.00767441	2.11496	27	11	1	62656	MAPK14
GO:MF	mitogen-activated protein kinase binding	GO:0051019	0.00790274	2.10222	28	11	1	62656	MAPK14
GO:MF	phosphatidylinositol-3,4-bisphosphate binding	GO:0043325	0.00812789	2.09002	29	11	1	62656	AKT1
GO:MF	receptor serine/threonine kinase binding	GO:0033612	0.0082931	2.08128	30	11	1	62656	SRC
GO:MF	ephrin receptor binding	GO:0046875	0.0082931	2.08128	30	11	1	62656	SRC
GO:MF	protein phosphatase 2A binding	GO:0051721	0.00851096	2.07002	31	11	1	62656	TP53
GO:MF	NF-kappaB binding	GO:0051059	0.00872585	2.05919	32	11	1	62656	RELA
GO:MF	ATP-dependent protein folding chaperone	GO:0140662	0.00887863	2.05165	33	11	1	62656	HSP90AA1
GO:MF	MHC protein complex binding	GO:0023023	0.00887863	2.05165	33	11	1	62656	HSP90AA1
GO:MF	protein serine/threonine kinase inhibitor activity	GO:0030291	0.00961976	2.01684	36	11	1	62656	AKT1
GO:MF	actinin binding	GO:0042805	0.00982157	2.00782	37	11	1	62656	RELA
GO:MF	frizzled binding	GO:0005109	0.0100207	1.9991	38	11	1	62656	DLG4
GO:MF	phosphatidylinositol-3,4,5-trisphosphate binding	GO:0005547	0.0104112	1.9825	40	11	1	62656	AKT1
GO:MF	SH2 domain binding	GO:0042169	0.0104112	1.9825	40	11	1	62656	SRC
GO:MF	nuclear estrogen receptor binding	GO:0030331	0.0108604	1.96415	42	11	1	62656	SRC
GO:MF	tau protein binding	GO:0048156	0.0110478	1.95673	43	11	1	62656	HSP90AA1
GO:MF	non-membrane spanning protein tyrosine kinase activity	GO:0004715	0.0114871	1.93979	45	11	1	62656	SRC
GO:MF	transcription coactivator binding	GO:0001223	0.0115955	1.93571	46	11	1	62656	RELA
GO:MF	glutamate receptor binding	GO:0035254	0.0115955	1.93571	46	11	1	62656	DLG4
GO:MF	kinesin binding	GO:0019894	0.0117735	1.92909	47	11	1	62656	DLG4
GO:MF	nuclear receptor activity	GO:0004879	0.0128621	1.89069	52	11	1	62656	STAT3
GO:MF	ligand-activated transcription factor activity	GO:0098531	0.0128621	1.89069	52	11	1	62656	STAT3
GO:MF	protein kinase C binding	GO:0005080	0.0135184	1.86907	55	11	1	62656	SRC
GO:MF	potassium channel regulator activity	GO:0015459	0.0139234	1.85626	57	11	1	62656	AKT1
GO:MF	copper ion binding	GO:0005507	0.0145452	1.83728	61	11	1	62656	TP53
GO:MF	basal RNA polymerase II transcription machinery binding	GO:0001099	0.0145452	1.83728	61	11	1	62656	TP53
GO:MF	basal transcription machinery binding	GO:0001098	0.0145452	1.83728	61	11	1	62656	TP53
GO:MF	protein folding chaperone	GO:0044183	0.0145452	1.83728	60	11	1	62656	HSP90AA1
GO:MF	promoter-specific chromatin binding	GO:1990841	0.0149319	1.82589	63	11	1	62656	TP53
GO:MF	p53 binding	GO:0002039	0.0166228	1.77929	71	11	1	62656	TP53
GO:MF	protein self-association	GO:0043621	0.0166228	1.77929	71	11	1	62656	TP53
GO:MF	protein kinase inhibitor activity	GO:0004860	0.0169902	1.7698	73	11	1	62656	AKT1
GO:MF	kinase inhibitor activity	GO:0019210	0.017813	1.74926	77	11	1	62656	AKT1
GO:MF	SMAD binding	GO:0046332	0.0179404	1.74617	78	11	1	62656	JUN
GO:MF	receptor tyrosine kinase binding	GO:0030971	0.0180663	1.74313	79	11	1	62656	TP53
GO:MF	PDZ domain binding	GO:0030165	0.01932	1.71399	85	11	1	62656	DLG4
GO:MF	ATPase binding	GO:0051117	0.0194366	1.71138	86	11	1	62656	SRC
GO:MF	signaling adaptor activity	GO:0035591	0.0197749	1.70389	88	11	1	62656	STAT3
GO:MF	mRNA 3'-UTR binding	GO:0003730	0.0238755	1.62205	107	11	1	62656	TP53
GO:MF	unfolded protein binding	GO:0051082	0.0252836	1.59716	114	11	1	62656	HSP90AA1
GO:MF	transcription coregulator binding	GO:0001221	0.025364	1.59578	115	11	1	62656	RELA
GO:MF	phosphatase regulator activity	GO:0019208	0.0269638	1.56922	123	11	1	62656	MAPK14
GO:MF	single-stranded DNA binding	GO:0003697	0.0272498	1.56464	125	11	1	62656	TP53
GO:MF	protein-folding chaperone binding	GO:0051087	0.0296768	1.52758	137	11	1	62656	TP53
GO:MF	heme binding	GO:0020037	0.0301003	1.52143	142	11	1	62656	SRC
GO:MF	growth factor receptor binding	GO:0070851	0.0301003	1.52143	142	11	1	62656	SRC
GO:MF	protease binding	GO:0002020	0.0301003	1.52143	140	11	1	62656	TP53
GO:MF	nuclear receptor binding	GO:0016922	0.0301003	1.52143	141	11	1	62656	SRC
GO:MF	protein tyrosine kinase activity	GO:0004713	0.0309847	1.50885	147	11	1	62656	SRC
GO:MF	tetrapyrrole binding	GO:0046906	0.0318591	1.49677	152	11	1	62656	SRC
GO:MF	ion channel regulator activity	GO:0099106	0.0319	1.49621	153	11	1	62656	AKT1
GO:MF	channel regulator activity	GO:0016247	0.0325916	1.48689	158	11	1	62656	AKT1
GO:MF	integrin binding	GO:0005178	0.0325916	1.48689	158	11	1	62656	SRC
GO:MF	phosphatidylinositol phosphate binding	GO:1901981	0.0372794	1.42853	182	11	1	62656	AKT1
GO:MF	calmodulin binding	GO:0005516	0.0415009	1.38194	204	11	1	62656	AKT1
GO:MF	protein kinase regulator activity	GO:0019887	0.0482411	1.31658	239	11	1	62656	AKT1
GO:MF	kinase regulator activity	GO:0019207	0.0533066	1.27322	266	11	1	62656	AKT1
GO:MF	phosphatidylinositol binding	GO:0035091	0.0551852	1.25818	277	11	1	62656	AKT1
GO:MF	GTPase activator activity	GO:0005096	0.056267	1.24975	284	11	1	62656	JUN
GO:MF	G protein-coupled receptor binding	GO:0001664	0.0577215	1.23866	293	11	1	62656	DLG4
GO:MF	GTPase binding	GO:0051020	0.0601147	1.22102	307	11	1	62656	HSP90AA1
GO:MF	peptide binding	GO:0042277	0.0605802	1.21767	311	11	1	62656	RELA
GO:MF	cadherin binding	GO:0045296	0.0646249	1.1896	334	11	1	62656	SRC
GO:MF	protein heterodimerization activity	GO:0046982	0.0701075	1.15424	365	11	1	62656	TP53
GO:MF	protein-macromolecule adaptor activity	GO:0030674	0.070511	1.15174	369	11	1	62656	STAT3
GO:MF	ATP hydrolysis activity	GO:0016887	0.0712791	1.14704	375	11	1	62656	HSP90AA1
GO:MF	GTP binding	GO:0005525	0.073871	1.13153	391	11	1	62656	HSP90AA1
GO:MF	amide binding	GO:0033218	0.0746119	1.12719	397	11	1	62656	RELA
GO:MF	enzyme inhibitor activity	GO:0004857	0.0758875	1.11983	406	11	1	62656	AKT1
GO:MF	guanyl ribonucleotide binding	GO:0032561	0.0764287	1.11674	413	11	1	62656	HSP90AA1
GO:MF	guanyl nucleotide binding	GO:0019001	0.0764287	1.11674	413	11	1	62656	HSP90AA1
GO:MF	phospholipid binding	GO:0005543	0.0868863	1.06105	474	11	1	62656	AKT1
GO:MF	nucleoside-triphosphatase regulator activity	GO:0060589	0.0914868	1.03864	505	11	1	62656	JUN
GO:MF	GTPase regulator activity	GO:0030695	0.0914868	1.03864	505	11	1	62656	JUN
GO:MF	molecular adaptor activity	GO:0060090	0.0979677	1.00892	545	11	1	62656	STAT3
GO:MF	cell adhesion molecule binding	GO:0050839	0.100425	0.998158	562	11	1	62656	SRC
GO:MF	ribonucleoside triphosphate phosphatase activity	GO:0017111	0.124327	0.905436	707	11	1	62656	HSP90AA1
GO:MF	molecular function inhibitor activity	GO:0140678	0.129037	0.889286	739	11	1	62656	AKT1
GO:MF	hydrolase activity, acting on acid anhydrides	GO:0016817	0.132479	0.877853	771	11	1	62656	HSP90AA1
GO:MF	hydrolase activity, acting on acid anhydrides, in phosphorus-containing anhydrides	GO:0016818	0.132479	0.877853	771	11	1	62656	HSP90AA1
GO:MF	pyrophosphatase activity	GO:0016462	0.132479	0.877853	770	11	1	62656	HSP90AA1
GO:MF	lipid binding	GO:0008289	0.141481	0.849302	831	11	1	62656	AKT1
GO:MF	zinc ion binding	GO:0008270	0.14196	0.847833	838	11	1	62656	TP53
GO:MF	structural molecule activity	GO:0005198	0.182798	0.73803	1107	11	1	62656	DLG4
GO:MF	transition metal ion binding	GO:0046914	0.183492	0.736382	1117	11	1	62656	TP53
GO:MF	molecular transducer activity	GO:0060089	0.236223	0.626677	1494	11	1	62656	STAT3
GO:MF	signaling receptor activity	GO:0038023	0.236223	0.626677	1494	11	1	62656	STAT3
GO:MF	hydrolase activity	GO:0016787	0.361715	0.441633	2479	11	1	62656	HSP90AA1
GO:MF	metal ion binding	GO:0046872	0.54639	0.262497	4317	11	1	62656	TP53
GO:MF	cation binding	GO:0043169	0.551968	0.258086	4410	11	1	62656	TP53
GO:BP	response to organonitrogen compound	GO:0010243	2.14e-14	13.6694	1060	11	10	62656	MAPK1,MAPK3,TP53,JUN,STAT3,SRC,RELA,AKT1,MAPK14,HSP90AA1
GO:BP	response to oxygen-containing compound	GO:1901700	2.14e-14	13.6694	1796	11	11	62656	MAPK1,MAPK3,TP53,JUN,STAT3,SRC,RELA,AKT1,MAPK14,HSP90AA1,DLG4
GO:BP	response to nitrogen compound	GO:1901698	2.86e-14	13.544	1136	11	10	62656	MAPK1,MAPK3,TP53,JUN,STAT3,SRC,RELA,AKT1,MAPK14,HSP90AA1
GO:BP	cellular response to oxygen-containing compound	GO:1901701	6.78e-14	13.169	1287	11	10	62656	MAPK1,MAPK3,TP53,JUN,STAT3,SRC,RELA,AKT1,MAPK14,DLG4
GO:BP	response to growth factor	GO:0070848	6.78e-14	13.169	710	11	9	62656	MAPK1,MAPK3,TP53,JUN,STAT3,SRC,RELA,AKT1,MAPK14
GO:BP	regulation of molecular function	GO:0065009	2.07e-13	12.6831	2586	11	11	62656	MAPK1,MAPK3,TP53,JUN,STAT3,SRC,RELA,AKT1,MAPK14,HSP90AA1,DLG4
GO:BP	anatomical structure morphogenesis	GO:0009653	3e-13	12.5223	2712	11	11	62656	MAPK1,MAPK3,TP53,JUN,STAT3,SRC,RELA,AKT1,MAPK14,HSP90AA1,DLG4
GO:BP	positive regulation of cellular metabolic process	GO:0031325	5.75e-13	12.24	2976	11	11	62656	MAPK1,MAPK3,TP53,JUN,STAT3,SRC,RELA,AKT1,MAPK14,HSP90AA1,DLG4
GO:BP	response to peptide	GO:1901652	5.75e-13	12.24	507	11	8	62656	MAPK1,MAPK3,TP53,STAT3,SRC,RELA,AKT1,MAPK14
GO:BP	regulation of signal transduction	GO:0009966	5.75e-13	12.24	3003	11	11	62656	MAPK1,MAPK3,TP53,JUN,STAT3,SRC,RELA,AKT1,MAPK14,HSP90AA1,DLG4
GO:BP	regulation of multicellular organismal process	GO:0051239	5.75e-13	12.24	3021	11	11	62656	MAPK1,MAPK3,TP53,JUN,STAT3,SRC,RELA,AKT1,MAPK14,HSP90AA1,DLG4
GO:BP	response to endogenous stimulus	GO:0009719	5.75e-13	12.24	1720	11	10	62656	MAPK1,MAPK3,TP53,JUN,STAT3,SRC,RELA,AKT1,MAPK14,HSP90AA1
GO:BP	phosphorylation	GO:0016310	6.15e-13	12.2113	1787	11	10	62656	MAPK1,MAPK3,TP53,JUN,STAT3,SRC,AKT1,MAPK14,HSP90AA1,DLG4
GO:BP	positive regulation of nitrogen compound metabolic process	GO:0051173	6.83e-13	12.1658	3131	11	11	62656	MAPK1,MAPK3,TP53,JUN,STAT3,SRC,RELA,AKT1,MAPK14,HSP90AA1,DLG4
GO:BP	cellular response to biotic stimulus	GO:0071216	6.83e-13	12.1658	248	11	7	62656	MAPK1,MAPK3,TP53,SRC,RELA,AKT1,MAPK14
GO:BP	response to inorganic substance	GO:0010035	8.62e-13	12.0646	562	11	8	62656	MAPK1,MAPK3,TP53,JUN,SRC,RELA,AKT1,DLG4
GO:BP	positive regulation of macromolecule biosynthetic process	GO:0010557	1.08e-12	11.9667	1942	11	10	62656	MAPK1,MAPK3,TP53,JUN,STAT3,SRC,RELA,AKT1,MAPK14,HSP90AA1
GO:BP	cellular response to oxidative stress	GO:0034599	1.22e-12	11.9151	278	11	7	62656	MAPK1,MAPK3,TP53,JUN,SRC,RELA,AKT1
GO:BP	regulation of cell communication	GO:0010646	1.31e-12	11.8811	3423	11	11	62656	MAPK1,MAPK3,TP53,JUN,STAT3,SRC,RELA,AKT1,MAPK14,HSP90AA1,DLG4
GO:BP	regulation of signaling	GO:0023051	1.31e-12	11.8811	3413	11	11	62656	MAPK1,MAPK3,TP53,JUN,STAT3,SRC,RELA,AKT1,MAPK14,HSP90AA1,DLG4
GO:BP	positive regulation of cellular biosynthetic process	GO:0031328	1.31e-12	11.8811	2023	11	10	62656	MAPK1,MAPK3,TP53,JUN,STAT3,SRC,RELA,AKT1,MAPK14,HSP90AA1
GO:BP	positive regulation of gene expression	GO:0010628	1.34e-12	11.8739	1165	11	9	62656	MAPK1,MAPK3,TP53,STAT3,SRC,RELA,AKT1,MAPK14,HSP90AA1
GO:BP	positive regulation of nucleobase-containing compound metabolic process	GO:0045935	1.37e-12	11.8631	2050	11	10	62656	MAPK1,MAPK3,TP53,JUN,STAT3,SRC,RELA,AKT1,MAPK14,HSP90AA1
GO:BP	positive regulation of biosynthetic process	GO:0009891	1.53e-12	11.8164	2081	11	10	62656	MAPK1,MAPK3,TP53,JUN,STAT3,SRC,RELA,AKT1,MAPK14,HSP90AA1
GO:BP	positive regulation of macromolecule metabolic process	GO:0010604	1.56e-12	11.807	3535	11	11	62656	MAPK1,MAPK3,TP53,JUN,STAT3,SRC,RELA,AKT1,MAPK14,HSP90AA1,DLG4
GO:BP	peptidyl-amino acid modification	GO:0018193	1.66e-12	11.7791	1216	11	9	62656	MAPK1,MAPK3,TP53,SRC,RELA,AKT1,MAPK14,HSP90AA1,DLG4
GO:BP	cellular response to organonitrogen compound	GO:0071417	1.9e-12	11.7215	662	11	8	62656	MAPK1,MAPK3,TP53,JUN,STAT3,SRC,RELA,AKT1
GO:BP	cellular response to growth factor stimulus	GO:0071363	2.27e-12	11.6439	680	11	8	62656	MAPK3,TP53,JUN,STAT3,SRC,RELA,AKT1,MAPK14
GO:BP	cellular response to nitrogen compound	GO:1901699	2.86e-12	11.5434	703	11	8	62656	MAPK1,MAPK3,TP53,JUN,STAT3,SRC,RELA,AKT1
GO:BP	cellular response to chemical stress	GO:0062197	2.89e-12	11.5384	338	11	7	62656	MAPK1,MAPK3,TP53,JUN,SRC,RELA,AKT1
GO:BP	positive regulation of metabolic process	GO:0009893	3.2e-12	11.4946	3848	11	11	62656	MAPK1,MAPK3,TP53,JUN,STAT3,SRC,RELA,AKT1,MAPK14,HSP90AA1,DLG4
GO:BP	cellular response to reactive oxygen species	GO:0034614	3.74e-12	11.4273	142	11	6	62656	MAPK1,MAPK3,JUN,SRC,RELA,AKT1
GO:BP	system development	GO:0048731	4.45e-12	11.352	3987	11	11	62656	MAPK1,MAPK3,TP53,JUN,STAT3,SRC,RELA,AKT1,MAPK14,HSP90AA1,DLG4
GO:BP	regulation of response to stimulus	GO:0048583	4.64e-12	11.3339	4013	11	11	62656	MAPK1,MAPK3,TP53,JUN,STAT3,SRC,RELA,AKT1,MAPK14,HSP90AA1,DLG4
GO:BP	cellular response to peptide	GO:1901653	4.69e-12	11.3287	370	11	7	62656	MAPK1,MAPK3,TP53,STAT3,SRC,RELA,AKT1
GO:BP	response to chemical	GO:0042221	5.75e-12	11.2401	4124	11	11	62656	MAPK1,MAPK3,TP53,JUN,STAT3,SRC,RELA,AKT1,MAPK14,HSP90AA1,DLG4
GO:BP	positive regulation of protein metabolic process	GO:0051247	5.75e-12	11.2401	1451	11	9	62656	MAPK1,MAPK3,TP53,STAT3,SRC,RELA,AKT1,HSP90AA1,DLG4
GO:BP	regulation of protein metabolic process	GO:0051246	5.92e-12	11.2274	2496	11	10	62656	MAPK1,MAPK3,TP53,JUN,STAT3,SRC,RELA,AKT1,HSP90AA1,DLG4
GO:BP	cellular response to endogenous stimulus	GO:0071495	6.06e-12	11.2174	1469	11	9	62656	MAPK1,MAPK3,TP53,JUN,STAT3,SRC,RELA,AKT1,MAPK14
GO:BP	regulation of telomerase activity	GO:0051972	6.5e-12	11.1868	50	11	5	62656	MAPK1,MAPK3,TP53,SRC,HSP90AA1
GO:BP	regulation of protein modification process	GO:0031399	6.71e-12	11.1733	1494	11	9	62656	MAPK1,MAPK3,TP53,JUN,SRC,RELA,AKT1,HSP90AA1,DLG4
GO:BP	cellular response to cytokine stimulus	GO:0071345	7.18e-12	11.1438	826	11	8	62656	MAPK1,MAPK3,TP53,STAT3,SRC,RELA,AKT1,MAPK14
GO:BP	positive regulation of molecular function	GO:0044093	7.56e-12	11.1215	1522	11	9	62656	MAPK1,MAPK3,STAT3,SRC,RELA,AKT1,MAPK14,HSP90AA1,DLG4
GO:BP	protein phosphorylation	GO:0006468	8.55e-12	11.068	1547	11	9	62656	MAPK1,MAPK3,TP53,JUN,SRC,AKT1,MAPK14,HSP90AA1,DLG4
GO:BP	response to oxidative stress	GO:0006979	9.67e-12	11.0147	425	11	7	62656	MAPK1,MAPK3,TP53,JUN,SRC,RELA,AKT1
GO:BP	response to peptide hormone	GO:0043434	9.77e-12	11.0099	427	11	7	62656	MAPK1,MAPK3,STAT3,SRC,RELA,AKT1,MAPK14
GO:BP	response to hormone	GO:0009725	1.02e-11	10.9925	875	11	8	62656	MAPK1,MAPK3,STAT3,SRC,RELA,AKT1,MAPK14,HSP90AA1
GO:BP	immune system process	GO:0002376	1.07e-11	10.9724	2710	11	10	62656	MAPK1,MAPK3,TP53,JUN,STAT3,SRC,RELA,AKT1,MAPK14,HSP90AA1
GO:BP	cellular response to chemical stimulus	GO:0070887	1.09e-11	10.9622	2722	11	10	62656	MAPK1,MAPK3,TP53,JUN,STAT3,SRC,RELA,AKT1,MAPK14,DLG4
GO:BP	cell development	GO:0048468	1.22e-11	10.9148	2763	11	10	62656	MAPK1,MAPK3,TP53,JUN,STAT3,SRC,AKT1,MAPK14,HSP90AA1,DLG4
GO:BP	phosphate-containing compound metabolic process	GO:0006796	1.22e-11	10.9148	2763	11	10	62656	MAPK1,MAPK3,TP53,JUN,STAT3,SRC,AKT1,MAPK14,HSP90AA1,DLG4
GO:BP	phosphorus metabolic process	GO:0006793	1.31e-11	10.8843	2788	11	10	62656	MAPK1,MAPK3,TP53,JUN,STAT3,SRC,AKT1,MAPK14,HSP90AA1,DLG4
GO:BP	response to cytokine	GO:0034097	1.34e-11	10.8744	919	11	8	62656	MAPK1,MAPK3,TP53,STAT3,SRC,RELA,AKT1,MAPK14
GO:BP	response to organic substance	GO:0010033	1.35e-11	10.8681	2809	11	10	62656	MAPK1,MAPK3,TP53,JUN,STAT3,SRC,RELA,AKT1,MAPK14,HSP90AA1
GO:BP	response to reactive oxygen species	GO:0000302	1.42e-11	10.8463	194	11	6	62656	MAPK1,MAPK3,JUN,SRC,RELA,AKT1
GO:BP	regulation of cell population proliferation	GO:0042127	1.42e-11	10.8463	1682	11	9	62656	MAPK1,MAPK3,TP53,JUN,STAT3,SRC,RELA,AKT1,MAPK14
GO:BP	multicellular organism development	GO:0007275	1.43e-11	10.8454	4658	11	11	62656	MAPK1,MAPK3,TP53,JUN,STAT3,SRC,RELA,AKT1,MAPK14,HSP90AA1,DLG4
GO:BP	positive regulation of cell population proliferation	GO:0008284	1.65e-11	10.7835	955	11	8	62656	MAPK1,MAPK3,JUN,STAT3,SRC,RELA,AKT1,MAPK14
GO:BP	cell surface receptor signaling pathway	GO:0007166	1.65e-11	10.7835	2890	11	10	62656	MAPK1,MAPK3,TP53,JUN,STAT3,SRC,RELA,AKT1,MAPK14,DLG4
GO:BP	regulation of intracellular signal transduction	GO:1902531	1.69e-11	10.7715	1728	11	9	62656	MAPK1,MAPK3,TP53,JUN,SRC,RELA,AKT1,MAPK14,HSP90AA1
GO:BP	positive regulation of cell communication	GO:0010647	1.78e-11	10.7498	1744	11	9	62656	MAPK1,MAPK3,TP53,JUN,STAT3,SRC,RELA,HSP90AA1,DLG4
GO:BP	positive regulation of signaling	GO:0023056	1.78e-11	10.7498	1742	11	9	62656	MAPK1,MAPK3,TP53,JUN,STAT3,SRC,RELA,HSP90AA1,DLG4
GO:BP	biological process involved in interspecies interaction between organisms	GO:0044419	1.82e-11	10.7389	1752	11	9	62656	MAPK1,MAPK3,TP53,JUN,SRC,RELA,AKT1,MAPK14,HSP90AA1
GO:BP	enzyme-linked receptor protein signaling pathway	GO:0007167	2e-11	10.6981	990	11	8	62656	MAPK1,MAPK3,TP53,JUN,STAT3,SRC,AKT1,MAPK14
GO:BP	cellular response to lipopolysaccharide	GO:0071222	2.1e-11	10.6774	212	11	6	62656	MAPK1,MAPK3,SRC,RELA,AKT1,MAPK14
GO:BP	defense response	GO:0006952	2.49e-11	10.6044	1823	11	9	62656	MAPK3,TP53,JUN,STAT3,SRC,RELA,AKT1,MAPK14,HSP90AA1
GO:BP	cellular response to molecule of bacterial origin	GO:0071219	2.62e-11	10.5812	221	11	6	62656	MAPK1,MAPK3,SRC,RELA,AKT1,MAPK14
GO:BP	regulation of catalytic activity	GO:0050790	2.62e-11	10.5812	1840	11	9	62656	MAPK1,MAPK3,TP53,STAT3,SRC,AKT1,MAPK14,HSP90AA1,DLG4
GO:BP	cellular response to tumor necrosis factor	GO:0071356	2.84e-11	10.5469	225	11	6	62656	MAPK1,MAPK3,TP53,RELA,AKT1,MAPK14
GO:BP	animal organ development	GO:0048513	3.05e-11	10.5151	3128	11	10	62656	MAPK1,MAPK3,TP53,JUN,STAT3,SRC,RELA,AKT1,MAPK14,DLG4
GO:BP	regulation of protein phosphorylation	GO:0001932	3.38e-11	10.4709	1072	11	8	62656	MAPK1,MAPK3,TP53,JUN,SRC,AKT1,HSP90AA1,DLG4
GO:BP	apoptotic process	GO:0006915	3.38e-11	10.4709	1905	11	9	62656	MAPK1,MAPK3,TP53,JUN,SRC,RELA,AKT1,MAPK14,HSP90AA1
GO:BP	animal organ morphogenesis	GO:0009887	3.42e-11	10.4664	1076	11	8	62656	MAPK1,MAPK3,TP53,JUN,STAT3,SRC,RELA,MAPK14
GO:BP	cellular response to stress	GO:0033554	4.04e-11	10.3939	1949	11	9	62656	MAPK1,MAPK3,TP53,JUN,SRC,RELA,AKT1,MAPK14,HSP90AA1
GO:BP	programmed cell death	GO:0012501	4.21e-11	10.3759	1961	11	9	62656	MAPK1,MAPK3,TP53,JUN,SRC,RELA,AKT1,MAPK14,HSP90AA1
GO:BP	positive regulation of catalytic activity	GO:0043085	4.39e-11	10.3575	1116	11	8	62656	MAPK1,MAPK3,STAT3,SRC,AKT1,MAPK14,HSP90AA1,DLG4
GO:BP	response to tumor necrosis factor	GO:0034612	4.47e-11	10.3495	247	11	6	62656	MAPK1,MAPK3,TP53,RELA,AKT1,MAPK14
GO:BP	cell population proliferation	GO:0008283	4.7e-11	10.328	1994	11	9	62656	MAPK1,MAPK3,TP53,JUN,STAT3,SRC,RELA,AKT1,MAPK14
GO:BP	cellular response to organic substance	GO:0071310	5.15e-11	10.2878	2019	11	9	62656	MAPK1,MAPK3,TP53,JUN,STAT3,SRC,RELA,AKT1,MAPK14
GO:BP	response to abiotic stimulus	GO:0009628	5.15e-11	10.2878	1146	11	8	62656	MAPK3,TP53,JUN,SRC,RELA,AKT1,MAPK14,HSP90AA1
GO:BP	protein metabolic process	GO:0019538	5.65e-11	10.248	5449	11	11	62656	MAPK1,MAPK3,TP53,JUN,STAT3,SRC,RELA,AKT1,MAPK14,HSP90AA1,DLG4
GO:BP	regulation of cellular metabolic process	GO:0031323	6.1e-11	10.2148	5493	11	11	62656	MAPK1,MAPK3,TP53,JUN,STAT3,SRC,RELA,AKT1,MAPK14,HSP90AA1,DLG4
GO:BP	regulation of phosphorylation	GO:0042325	6.31e-11	10.1997	1181	11	8	62656	MAPK1,MAPK3,TP53,JUN,SRC,AKT1,HSP90AA1,DLG4
GO:BP	positive regulation of cellular process	GO:0048522	7.58e-11	10.1203	5615	11	11	62656	MAPK1,MAPK3,TP53,JUN,STAT3,SRC,RELA,AKT1,MAPK14,HSP90AA1,DLG4
GO:BP	cell death	GO:0008219	7.75e-11	10.1105	2129	11	9	62656	MAPK1,MAPK3,TP53,JUN,SRC,RELA,AKT1,MAPK14,HSP90AA1
GO:BP	regulation of nitrogen compound metabolic process	GO:0051171	8.12e-11	10.0906	5662	11	11	62656	MAPK1,MAPK3,TP53,JUN,STAT3,SRC,RELA,AKT1,MAPK14,HSP90AA1,DLG4
GO:BP	protein modification process	GO:0036211	1.04e-10	9.98108	3617	11	10	62656	MAPK1,MAPK3,TP53,JUN,SRC,RELA,AKT1,MAPK14,HSP90AA1,DLG4
GO:BP	regulation of primary metabolic process	GO:0080090	1.11e-10	9.95589	5836	11	11	62656	MAPK1,MAPK3,TP53,JUN,STAT3,SRC,RELA,AKT1,MAPK14,HSP90AA1,DLG4
GO:BP	anatomical structure development	GO:0048856	1.22e-10	9.91189	5896	11	11	62656	MAPK1,MAPK3,TP53,JUN,STAT3,SRC,RELA,AKT1,MAPK14,HSP90AA1,DLG4
GO:BP	positive regulation of response to stimulus	GO:0048584	1.37e-10	9.86381	2283	11	9	62656	MAPK1,MAPK3,TP53,JUN,STAT3,SRC,RELA,HSP90AA1,DLG4
GO:BP	cellular response to peptide hormone stimulus	GO:0071375	1.46e-10	9.83492	309	11	6	62656	MAPK1,MAPK3,STAT3,SRC,RELA,AKT1
GO:BP	regulation of phosphorus metabolic process	GO:0051174	1.49e-10	9.8275	1334	11	8	62656	MAPK1,MAPK3,TP53,JUN,SRC,AKT1,HSP90AA1,DLG4
GO:BP	regulation of phosphate metabolic process	GO:0019220	1.49e-10	9.8275	1333	11	8	62656	MAPK1,MAPK3,TP53,JUN,SRC,AKT1,HSP90AA1,DLG4
GO:BP	signal transduction	GO:0007165	1.5e-10	9.82501	6034	11	11	62656	MAPK1,MAPK3,TP53,JUN,STAT3,SRC,RELA,AKT1,MAPK14,HSP90AA1,DLG4
GO:BP	protein localization to nucleus	GO:0034504	1.51e-10	9.81993	313	11	6	62656	TP53,STAT3,SRC,AKT1,MAPK14,HSP90AA1
GO:BP	positive regulation of protein phosphorylation	GO:0001934	1.69e-10	9.7734	712	11	7	62656	MAPK1,MAPK3,TP53,SRC,AKT1,HSP90AA1,DLG4
GO:BP	macromolecule modification	GO:0043412	1.7e-10	9.76968	3840	11	10	62656	MAPK1,MAPK3,TP53,JUN,SRC,RELA,AKT1,MAPK14,HSP90AA1,DLG4
GO:BP	response to lipopolysaccharide	GO:0032496	2.13e-10	9.67137	333	11	6	62656	MAPK1,MAPK3,SRC,RELA,AKT1,MAPK14
GO:BP	regulation of macromolecule biosynthetic process	GO:0010556	2.25e-10	9.64773	3958	11	10	62656	MAPK1,MAPK3,TP53,JUN,STAT3,SRC,RELA,AKT1,MAPK14,HSP90AA1
GO:BP	positive regulation of biological process	GO:0048518	2.49e-10	9.60382	6358	11	11	62656	MAPK1,MAPK3,TP53,JUN,STAT3,SRC,RELA,AKT1,MAPK14,HSP90AA1,DLG4
GO:BP	regulation of response to stress	GO:0080134	2.49e-10	9.60382	1438	11	8	62656	MAPK1,MAPK3,TP53,SRC,RELA,AKT1,MAPK14,HSP90AA1
GO:BP	response to stress	GO:0006950	2.53e-10	9.59676	4017	11	10	62656	MAPK1,MAPK3,TP53,JUN,STAT3,SRC,RELA,AKT1,MAPK14,HSP90AA1
GO:BP	organonitrogen compound metabolic process	GO:1901564	2.7e-10	9.56847	6441	11	11	62656	MAPK1,MAPK3,TP53,JUN,STAT3,SRC,RELA,AKT1,MAPK14,HSP90AA1,DLG4
GO:BP	response to molecule of bacterial origin	GO:0002237	2.7e-10	9.56847	352	11	6	62656	MAPK1,MAPK3,SRC,RELA,AKT1,MAPK14
GO:BP	regulation of cellular biosynthetic process	GO:0031326	2.7e-10	9.56847	4064	11	10	62656	MAPK1,MAPK3,TP53,JUN,STAT3,SRC,RELA,AKT1,MAPK14,HSP90AA1
GO:BP	regulation of DNA biosynthetic process	GO:2000278	2.7e-10	9.56847	125	11	5	62656	MAPK1,MAPK3,TP53,SRC,HSP90AA1
GO:BP	regulation of nucleobase-containing compound metabolic process	GO:0019219	2.7e-10	9.56847	4061	11	10	62656	MAPK1,MAPK3,TP53,JUN,STAT3,SRC,RELA,AKT1,MAPK14,HSP90AA1
GO:BP	nucleobase-containing compound biosynthetic process	GO:0034654	2.7e-10	9.56847	4055	11	10	62656	MAPK1,MAPK3,TP53,JUN,STAT3,SRC,RELA,AKT1,MAPK14,HSP90AA1
GO:BP	developmental process	GO:0032502	2.84e-10	9.54668	6489	11	11	62656	MAPK1,MAPK3,TP53,JUN,STAT3,SRC,RELA,AKT1,MAPK14,HSP90AA1,DLG4
GO:BP	signaling	GO:0023052	2.84e-10	9.54668	6493	11	11	62656	MAPK1,MAPK3,TP53,JUN,STAT3,SRC,RELA,AKT1,MAPK14,HSP90AA1,DLG4
GO:BP	positive regulation of phosphorylation	GO:0042327	2.84e-10	9.54668	782	11	7	62656	MAPK1,MAPK3,TP53,SRC,AKT1,HSP90AA1,DLG4
GO:BP	nervous system development	GO:0007399	2.93e-10	9.53378	2547	11	9	62656	MAPK1,MAPK3,TP53,JUN,STAT3,SRC,AKT1,HSP90AA1,DLG4
GO:BP	heterocycle biosynthetic process	GO:0018130	3e-10	9.52243	4129	11	10	62656	MAPK1,MAPK3,TP53,JUN,STAT3,SRC,RELA,AKT1,MAPK14,HSP90AA1
GO:BP	aromatic compound biosynthetic process	GO:0019438	3.06e-10	9.51476	4140	11	10	62656	MAPK1,MAPK3,TP53,JUN,STAT3,SRC,RELA,AKT1,MAPK14,HSP90AA1
GO:BP	regulation of immune system process	GO:0002682	3.12e-10	9.50515	1504	11	8	62656	MAPK1,MAPK3,STAT3,SRC,RELA,AKT1,MAPK14,HSP90AA1
GO:BP	cell communication	GO:0007154	3.25e-10	9.4876	6604	11	11	62656	MAPK1,MAPK3,TP53,JUN,STAT3,SRC,RELA,AKT1,MAPK14,HSP90AA1,DLG4
GO:BP	regulation of biosynthetic process	GO:0009889	3.25e-10	9.4876	4177	11	10	62656	MAPK1,MAPK3,TP53,JUN,STAT3,SRC,RELA,AKT1,MAPK14,HSP90AA1
GO:BP	positive regulation of signal transduction	GO:0009967	3.64e-10	9.43913	1538	11	8	62656	MAPK3,TP53,JUN,STAT3,SRC,RELA,HSP90AA1,DLG4
GO:BP	transmembrane receptor protein serine/threonine kinase signaling pathway	GO:0007178	3.76e-10	9.42439	378	11	6	62656	MAPK3,TP53,JUN,STAT3,SRC,MAPK14
GO:BP	organic cyclic compound biosynthetic process	GO:1901362	4.11e-10	9.38633	4287	11	10	62656	MAPK1,MAPK3,TP53,JUN,STAT3,SRC,RELA,AKT1,MAPK14,HSP90AA1
GO:BP	intracellular signal transduction	GO:0035556	4.11e-10	9.38577	2669	11	9	62656	MAPK1,MAPK3,TP53,JUN,SRC,RELA,AKT1,MAPK14,HSP90AA1
GO:BP	regulation of macromolecule metabolic process	GO:0060255	4.34e-10	9.36268	6816	11	11	62656	MAPK1,MAPK3,TP53,JUN,STAT3,SRC,RELA,AKT1,MAPK14,HSP90AA1,DLG4
GO:BP	response to other organism	GO:0051707	4.34e-10	9.36268	1581	11	8	62656	MAPK1,MAPK3,TP53,SRC,RELA,AKT1,MAPK14,HSP90AA1
GO:BP	cell differentiation	GO:0030154	4.34e-10	9.36268	4318	11	10	62656	MAPK1,MAPK3,TP53,JUN,STAT3,SRC,AKT1,MAPK14,HSP90AA1,DLG4
GO:BP	response to external biotic stimulus	GO:0043207	4.34e-10	9.36241	1584	11	8	62656	MAPK1,MAPK3,TP53,SRC,RELA,AKT1,MAPK14,HSP90AA1
GO:BP	cellular developmental process	GO:0048869	4.46e-10	9.35048	4344	11	10	62656	MAPK1,MAPK3,TP53,JUN,STAT3,SRC,AKT1,MAPK14,HSP90AA1,DLG4
GO:BP	positive regulation of phosphorus metabolic process	GO:0010562	4.69e-10	9.329	860	11	7	62656	MAPK1,MAPK3,TP53,SRC,AKT1,HSP90AA1,DLG4
GO:BP	positive regulation of phosphate metabolic process	GO:0045937	4.69e-10	9.329	860	11	7	62656	MAPK1,MAPK3,TP53,SRC,AKT1,HSP90AA1,DLG4
GO:BP	regulation of transferase activity	GO:0051338	4.69e-10	9.329	860	11	7	62656	MAPK1,MAPK3,TP53,SRC,AKT1,HSP90AA1,DLG4
GO:BP	response to biotic stimulus	GO:0009607	4.98e-10	9.30307	1621	11	8	62656	MAPK1,MAPK3,TP53,SRC,RELA,AKT1,MAPK14,HSP90AA1
GO:BP	cellular response to cadmium ion	GO:0071276	4.98e-10	9.30307	36	11	4	62656	MAPK1,MAPK3,JUN,AKT1
GO:BP	response to lipid	GO:0033993	7.11e-10	9.14792	916	11	7	62656	MAPK1,MAPK3,STAT3,SRC,RELA,AKT1,MAPK14
GO:BP	neurogenesis	GO:0022008	7.32e-10	9.13534	1705	11	8	62656	MAPK1,MAPK3,TP53,JUN,STAT3,AKT1,HSP90AA1,DLG4
GO:BP	positive regulation of DNA-templated transcription	GO:0045893	7.66e-10	9.11562	1718	11	8	62656	MAPK3,TP53,JUN,STAT3,SRC,RELA,AKT1,MAPK14
GO:BP	positive regulation of nucleic acid-templated transcription	GO:1903508	7.66e-10	9.11562	1718	11	8	62656	MAPK3,TP53,JUN,STAT3,SRC,RELA,AKT1,MAPK14
GO:BP	response to external stimulus	GO:0009605	7.68e-10	9.11461	2900	11	9	62656	MAPK1,MAPK3,TP53,JUN,SRC,RELA,AKT1,MAPK14,HSP90AA1
GO:BP	positive regulation of RNA biosynthetic process	GO:1902680	7.8e-10	9.10799	1725	11	8	62656	MAPK3,TP53,JUN,STAT3,SRC,RELA,AKT1,MAPK14
GO:BP	regulation of metabolic process	GO:0019222	8.82e-10	9.05434	7345	11	11	62656	MAPK1,MAPK3,TP53,JUN,STAT3,SRC,RELA,AKT1,MAPK14,HSP90AA1,DLG4
GO:BP	gland development	GO:0048732	8.82e-10	9.05434	447	11	6	62656	MAPK1,MAPK3,JUN,SRC,RELA,AKT1
GO:BP	protein import into nucleus	GO:0006606	8.85e-10	9.05288	167	11	5	62656	TP53,STAT3,AKT1,MAPK14,HSP90AA1
GO:BP	positive regulation of protein modification process	GO:0031401	9.86e-10	9.00633	969	11	7	62656	MAPK1,MAPK3,TP53,SRC,AKT1,HSP90AA1,DLG4
GO:BP	import into nucleus	GO:0051170	1.01e-09	8.99439	172	11	5	62656	TP53,STAT3,AKT1,MAPK14,HSP90AA1
GO:BP	regulation of cellular localization	GO:0060341	1.05e-09	8.97829	980	11	7	62656	MAPK1,MAPK3,SRC,AKT1,MAPK14,HSP90AA1,DLG4
GO:BP	macromolecule biosynthetic process	GO:0009059	1.1e-09	8.95909	4824	11	10	62656	MAPK1,MAPK3,TP53,JUN,STAT3,SRC,RELA,AKT1,MAPK14,HSP90AA1
GO:BP	cellular response to stimulus	GO:0051716	1.1e-09	8.95909	7521	11	11	62656	MAPK1,MAPK3,TP53,JUN,STAT3,SRC,RELA,AKT1,MAPK14,HSP90AA1,DLG4
GO:BP	cell cycle	GO:0007049	1.14e-09	8.94133	1825	11	8	62656	MAPK1,MAPK3,TP53,JUN,STAT3,SRC,AKT1,MAPK14
GO:BP	intracellular transport	GO:0046907	1.18e-09	8.92735	1834	11	8	62656	MAPK1,MAPK3,TP53,STAT3,SRC,AKT1,MAPK14,HSP90AA1
GO:BP	regulation of catabolic process	GO:0009894	1.19e-09	8.92304	1003	11	7	62656	MAPK3,TP53,STAT3,RELA,AKT1,MAPK14,HSP90AA1
GO:BP	cellular nitrogen compound biosynthetic process	GO:0044271	1.19e-09	8.92289	4878	11	10	62656	MAPK1,MAPK3,TP53,JUN,STAT3,SRC,RELA,AKT1,MAPK14,HSP90AA1
GO:BP	cytokine-mediated signaling pathway	GO:0019221	1.28e-09	8.89385	482	11	6	62656	MAPK3,TP53,STAT3,SRC,RELA,AKT1
GO:BP	positive regulation of RNA metabolic process	GO:0051254	1.28e-09	8.89385	1857	11	8	62656	MAPK3,TP53,JUN,STAT3,SRC,RELA,AKT1,MAPK14
GO:BP	response to nutrient levels	GO:0031667	1.32e-09	8.88055	485	11	6	62656	MAPK1,MAPK3,TP53,SRC,AKT1,MAPK14
GO:BP	multicellular organismal process	GO:0032501	1.38e-09	8.86105	7716	11	11	62656	MAPK1,MAPK3,TP53,JUN,STAT3,SRC,RELA,AKT1,MAPK14,HSP90AA1,DLG4
GO:BP	positive regulation of miRNA transcription	GO:1902895	1.78e-09	8.74903	51	11	4	62656	TP53,JUN,STAT3,RELA
GO:BP	response to extracellular stimulus	GO:0009991	1.85e-09	8.73275	515	11	6	62656	MAPK1,MAPK3,TP53,SRC,AKT1,MAPK14
GO:BP	tube development	GO:0035295	1.92e-09	8.7167	1082	11	7	62656	MAPK1,MAPK3,JUN,STAT3,SRC,AKT1,MAPK14
GO:BP	DNA biosynthetic process	GO:0071897	1.96e-09	8.70787	200	11	5	62656	MAPK1,MAPK3,TP53,SRC,HSP90AA1
GO:BP	central nervous system development	GO:0007417	2.02e-09	8.69443	1092	11	7	62656	MAPK1,MAPK3,TP53,STAT3,SRC,HSP90AA1,DLG4
GO:BP	cellular response to metal ion	GO:0071248	2.03e-09	8.69161	202	11	5	62656	MAPK1,MAPK3,JUN,AKT1,DLG4
GO:BP	regulation of DNA metabolic process	GO:0051052	2.06e-09	8.68659	527	11	6	62656	MAPK1,MAPK3,TP53,SRC,AKT1,HSP90AA1
GO:BP	positive regulation of cell migration	GO:0030335	2.16e-09	8.66472	532	11	6	62656	MAPK1,MAPK3,JUN,STAT3,SRC,AKT1
GO:BP	tissue development	GO:0009888	2.2e-09	8.65736	2008	11	8	62656	MAPK1,MAPK3,TP53,JUN,SRC,RELA,AKT1,MAPK14
GO:BP	positive regulation of transferase activity	GO:0051347	2.21e-09	8.65545	535	11	6	62656	MAPK1,MAPK3,SRC,AKT1,HSP90AA1,DLG4
GO:BP	positive regulation of cellular component organization	GO:0051130	2.31e-09	8.63683	1119	11	7	62656	MAPK1,MAPK3,TP53,SRC,MAPK14,HSP90AA1,DLG4
GO:BP	circulatory system development	GO:0072359	2.35e-09	8.62869	1123	11	7	62656	MAPK1,MAPK3,TP53,JUN,STAT3,AKT1,MAPK14
GO:BP	positive regulation of cell motility	GO:2000147	2.79e-09	8.55463	558	11	6	62656	MAPK1,MAPK3,JUN,STAT3,SRC,AKT1
GO:BP	positive regulation of miRNA metabolic process	GO:2000630	2.79e-09	8.55463	58	11	4	62656	TP53,JUN,STAT3,RELA
GO:BP	response to mechanical stimulus	GO:0009612	2.89e-09	8.53896	219	11	5	62656	MAPK3,JUN,SRC,RELA,MAPK14
GO:BP	response to cadmium ion	GO:0046686	2.96e-09	8.52934	59	11	4	62656	MAPK1,MAPK3,JUN,AKT1
GO:BP	protein localization to organelle	GO:0033365	2.98e-09	8.5256	1167	11	7	62656	TP53,STAT3,SRC,AKT1,MAPK14,HSP90AA1,DLG4
GO:BP	autophagy	GO:0006914	3e-09	8.5231	568	11	6	62656	MAPK3,TP53,STAT3,SRC,AKT1,HSP90AA1
GO:BP	process utilizing autophagic mechanism	GO:0061919	3e-09	8.5231	568	11	6	62656	MAPK3,TP53,STAT3,SRC,AKT1,HSP90AA1
GO:BP	anatomical structure formation involved in morphogenesis	GO:0048646	3.05e-09	8.51514	1174	11	7	62656	MAPK1,MAPK3,TP53,JUN,STAT3,AKT1,MAPK14
GO:BP	positive regulation of locomotion	GO:0040017	3.16e-09	8.5008	574	11	6	62656	MAPK1,MAPK3,JUN,STAT3,SRC,AKT1
GO:BP	regulation of gene expression	GO:0010468	3.29e-09	8.48237	5491	11	10	62656	MAPK1,MAPK3,TP53,JUN,STAT3,SRC,RELA,AKT1,MAPK14,HSP90AA1
GO:BP	cellular biosynthetic process	GO:0044249	3.46e-09	8.46137	5521	11	10	62656	MAPK1,MAPK3,TP53,JUN,STAT3,SRC,RELA,AKT1,MAPK14,HSP90AA1
GO:BP	lipopolysaccharide-mediated signaling pathway	GO:0031663	3.69e-09	8.43272	63	11	4	62656	MAPK1,MAPK3,AKT1,MAPK14
GO:BP	cellular response to inorganic substance	GO:0071241	3.81e-09	8.41944	234	11	5	62656	MAPK1,MAPK3,JUN,AKT1,DLG4
GO:BP	cellular response to lipid	GO:0071396	4.08e-09	8.3893	602	11	6	62656	MAPK1,MAPK3,SRC,RELA,AKT1,MAPK14
GO:BP	cellular response to hormone stimulus	GO:0032870	4.22e-09	8.37451	606	11	6	62656	MAPK1,MAPK3,STAT3,SRC,RELA,AKT1
GO:BP	cellular localization	GO:0051641	4.32e-09	8.36432	3635	11	9	62656	MAPK1,MAPK3,TP53,STAT3,SRC,AKT1,MAPK14,HSP90AA1,DLG4
GO:BP	positive regulation of transcription by RNA polymerase II	GO:0045944	4.67e-09	8.33103	1257	11	7	62656	MAPK3,TP53,JUN,STAT3,RELA,AKT1,MAPK14
GO:BP	stem cell differentiation	GO:0048863	4.76e-09	8.32238	246	11	5	62656	MAPK1,MAPK3,TP53,STAT3,MAPK14
GO:BP	regulation of miRNA transcription	GO:1902893	4.85e-09	8.31393	68	11	4	62656	TP53,JUN,STAT3,RELA
GO:BP	miRNA transcription	GO:0061614	5.12e-09	8.29038	69	11	4	62656	TP53,JUN,STAT3,RELA
GO:BP	transmembrane receptor protein tyrosine kinase signaling pathway	GO:0007169	5.25e-09	8.27962	632	11	6	62656	MAPK1,MAPK3,STAT3,SRC,AKT1,MAPK14
GO:BP	telomere maintenance via telomerase	GO:0007004	5.7e-09	8.24439	71	11	4	62656	MAPK1,MAPK3,SRC,HSP90AA1
GO:BP	RNA-templated DNA biosynthetic process	GO:0006278	6e-09	8.22193	72	11	4	62656	MAPK1,MAPK3,SRC,HSP90AA1
GO:BP	behavior	GO:0007610	6.06e-09	8.21764	649	11	6	62656	MAPK1,TP53,STAT3,SRC,AKT1,DLG4
GO:BP	organic substance biosynthetic process	GO:1901576	6.12e-09	8.21302	5894	11	10	62656	MAPK1,MAPK3,TP53,JUN,STAT3,SRC,RELA,AKT1,MAPK14,HSP90AA1
GO:BP	developmental growth	GO:0048589	6.33e-09	8.19832	655	11	6	62656	TP53,STAT3,SRC,AKT1,MAPK14,HSP90AA1
GO:BP	response to stimulus	GO:0050896	6.59e-09	8.18104	9081	11	11	62656	MAPK1,MAPK3,TP53,JUN,STAT3,SRC,RELA,AKT1,MAPK14,HSP90AA1,DLG4
GO:BP	biosynthetic process	GO:0009058	6.83e-09	8.16539	5969	11	10	62656	MAPK1,MAPK3,TP53,JUN,STAT3,SRC,RELA,AKT1,MAPK14,HSP90AA1
GO:BP	positive regulation of DNA biosynthetic process	GO:2000573	6.87e-09	8.16328	75	11	4	62656	MAPK1,MAPK3,SRC,HSP90AA1
GO:BP	establishment of localization in cell	GO:0051649	7.16e-09	8.14487	2386	11	8	62656	MAPK1,MAPK3,TP53,STAT3,SRC,AKT1,MAPK14,HSP90AA1
GO:BP	response to insulin	GO:0032868	7.22e-09	8.14123	271	11	5	62656	MAPK1,MAPK3,SRC,AKT1,MAPK14
GO:BP	caveolin-mediated endocytosis	GO:0072584	7.23e-09	8.14092	11	11	3	62656	MAPK1,MAPK3,SRC
GO:BP	locomotion	GO:0040011	7.6e-09	8.11913	1365	11	7	62656	MAPK1,MAPK3,JUN,STAT3,SRC,AKT1,MAPK14
GO:BP	regulation of miRNA metabolic process	GO:2000628	8.71e-09	8.06017	80	11	4	62656	TP53,JUN,STAT3,RELA
GO:BP	regulation of cellular component organization	GO:0051128	8.95e-09	8.04822	2462	11	8	62656	MAPK1,MAPK3,TP53,SRC,AKT1,MAPK14,HSP90AA1,DLG4
GO:BP	telomere maintenance via telomere lengthening	GO:0010833	1.05e-08	7.97831	84	11	4	62656	MAPK1,MAPK3,SRC,HSP90AA1
GO:BP	positive regulation of DNA metabolic process	GO:0051054	1.27e-08	7.89705	305	11	5	62656	MAPK1,MAPK3,SRC,AKT1,HSP90AA1
GO:BP	positive regulation of protein localization to nucleus	GO:1900182	1.32e-08	7.88057	89	11	4	62656	SRC,AKT1,MAPK14,HSP90AA1
GO:BP	catabolic process	GO:0009056	1.35e-08	7.8684	2601	11	8	62656	MAPK3,TP53,STAT3,SRC,RELA,AKT1,MAPK14,HSP90AA1
GO:BP	peptidyl-serine phosphorylation	GO:0018105	1.42e-08	7.84714	313	11	5	62656	MAPK1,SRC,AKT1,MAPK14,HSP90AA1
GO:BP	cell migration	GO:0016477	1.44e-08	7.84234	1505	11	7	62656	MAPK1,MAPK3,JUN,STAT3,SRC,AKT1,HSP90AA1
GO:BP	cellular catabolic process	GO:0044248	1.48e-08	7.82849	1513	11	7	62656	MAPK3,TP53,STAT3,SRC,AKT1,MAPK14,HSP90AA1
GO:BP	gliogenesis	GO:0042063	1.57e-08	7.80536	320	11	5	62656	MAPK1,MAPK3,TP53,STAT3,AKT1
GO:BP	synaptic signaling	GO:0099536	1.66e-08	7.78114	781	11	6	62656	MAPK1,MAPK3,SRC,RELA,AKT1,DLG4
GO:BP	miRNA metabolic process	GO:0010586	1.66e-08	7.7803	95	11	4	62656	TP53,JUN,STAT3,RELA
GO:BP	response to bacterium	GO:0009617	1.7e-08	7.76874	786	11	6	62656	MAPK1,MAPK3,SRC,RELA,AKT1,MAPK14
GO:BP	peptidyl-serine modification	GO:0018209	1.82e-08	7.74017	331	11	5	62656	MAPK1,SRC,AKT1,MAPK14,HSP90AA1
GO:BP	nucleocytoplasmic transport	GO:0006913	1.86e-08	7.73116	333	11	5	62656	TP53,STAT3,AKT1,MAPK14,HSP90AA1
GO:BP	nuclear transport	GO:0051169	1.86e-08	7.73116	333	11	5	62656	TP53,STAT3,AKT1,MAPK14,HSP90AA1
GO:BP	inflammatory response	GO:0006954	1.9e-08	7.72218	803	11	6	62656	JUN,STAT3,SRC,RELA,AKT1,MAPK14
GO:BP	negative regulation of catabolic process	GO:0009895	1.9e-08	7.72218	335	11	5	62656	TP53,STAT3,RELA,AKT1,MAPK14
GO:BP	regulation of intracellular transport	GO:0032386	1.92e-08	7.71771	336	11	5	62656	MAPK1,MAPK3,SRC,MAPK14,HSP90AA1
GO:BP	regulation of early endosome to late endosome transport	GO:2000641	2.69e-08	7.57013	17	11	3	62656	MAPK1,MAPK3,SRC
GO:BP	response to metal ion	GO:0010038	3.03e-08	7.51825	369	11	5	62656	MAPK1,MAPK3,JUN,AKT1,DLG4
GO:BP	cell-cell signaling	GO:0007267	3.08e-08	7.51172	1696	11	7	62656	MAPK1,MAPK3,SRC,RELA,AKT1,MAPK14,DLG4
GO:BP	cell motility	GO:0048870	3.16e-08	7.50084	1705	11	7	62656	MAPK1,MAPK3,JUN,STAT3,SRC,AKT1,HSP90AA1
GO:BP	positive regulation of transcription from RNA polymerase II promoter involved in cellular response to chemical stimulus	GO:1901522	3.16e-08	7.50084	18	11	3	62656	TP53,JUN,RELA
GO:BP	positive regulation of multicellular organismal process	GO:0051240	3.16e-08	7.50084	1704	11	7	62656	STAT3,SRC,RELA,AKT1,MAPK14,HSP90AA1,DLG4
GO:BP	negative regulation of cellular process	GO:0048523	3.78e-08	7.42254	4753	11	9	62656	MAPK1,TP53,JUN,STAT3,SRC,RELA,AKT1,MAPK14,DLG4
GO:BP	regulation of transport	GO:0051049	4.06e-08	7.39157	1771	11	7	62656	MAPK1,MAPK3,SRC,AKT1,MAPK14,HSP90AA1,DLG4
GO:BP	transport	GO:0006810	4.1e-08	7.38693	4802	11	9	62656	MAPK1,MAPK3,TP53,STAT3,SRC,AKT1,MAPK14,HSP90AA1,DLG4
GO:BP	regulation of cell migration	GO:0030334	4.23e-08	7.37351	927	11	6	62656	MAPK1,MAPK3,JUN,STAT3,SRC,AKT1
GO:BP	growth	GO:0040007	4.49e-08	7.34769	937	11	6	62656	TP53,STAT3,SRC,AKT1,MAPK14,HSP90AA1
GO:BP	insulin receptor signaling pathway	GO:0008286	4.77e-08	7.32163	126	11	4	62656	MAPK1,MAPK3,SRC,AKT1
GO:BP	regulation of cellular process	GO:0050794	5.05e-08	7.29646	11108	11	11	62656	MAPK1,MAPK3,TP53,JUN,STAT3,SRC,RELA,AKT1,MAPK14,HSP90AA1,DLG4
GO:BP	establishment of localization	GO:0051234	5.38e-08	7.26882	4964	11	9	62656	MAPK1,MAPK3,TP53,STAT3,SRC,AKT1,MAPK14,HSP90AA1,DLG4
GO:BP	nucleic acid metabolic process	GO:0090304	5.7e-08	7.24433	7534	11	10	62656	MAPK1,MAPK3,TP53,JUN,STAT3,SRC,RELA,AKT1,MAPK14,HSP90AA1
GO:BP	regulation of cell motility	GO:2000145	6.02e-08	7.22018	988	11	6	62656	MAPK1,MAPK3,JUN,STAT3,SRC,AKT1
GO:BP	positive regulation of intracellular signal transduction	GO:1902533	6.33e-08	7.19862	997	11	6	62656	MAPK3,TP53,JUN,SRC,RELA,HSP90AA1
GO:BP	establishment of protein localization	GO:0045184	6.79e-08	7.16818	1920	11	7	62656	TP53,STAT3,SRC,AKT1,MAPK14,HSP90AA1,DLG4
GO:BP	cellular metabolic process	GO:0044237	7.05e-08	7.15195	11477	11	11	62656	MAPK1,MAPK3,TP53,JUN,STAT3,SRC,RELA,AKT1,MAPK14,HSP90AA1,DLG4
GO:BP	regulation of protein localization to nucleus	GO:1900180	7.05e-08	7.15195	140	11	4	62656	SRC,AKT1,MAPK14,HSP90AA1
GO:BP	immune response	GO:0006955	7.36e-08	7.13338	1946	11	7	62656	MAPK1,TP53,STAT3,SRC,RELA,MAPK14,HSP90AA1
GO:BP	regulation of locomotion	GO:0040012	7.65e-08	7.11622	1033	11	6	62656	MAPK1,MAPK3,JUN,STAT3,SRC,AKT1
GO:BP	regulation of response to external stimulus	GO:0032101	7.8e-08	7.10806	1037	11	6	62656	MAPK1,MAPK3,SRC,RELA,MAPK14,HSP90AA1
GO:BP	DNA metabolic process	GO:0006259	8.17e-08	7.08757	1046	11	6	62656	MAPK1,MAPK3,TP53,SRC,AKT1,HSP90AA1
GO:BP	positive regulation of immune system process	GO:0002684	9.21e-08	7.03566	1068	11	6	62656	MAPK1,MAPK3,SRC,RELA,AKT1,HSP90AA1
GO:BP	response to muscle stretch	GO:0035994	9.22e-08	7.03519	26	11	3	62656	JUN,RELA,MAPK14
GO:BP	positive regulation of protein localization	GO:1903829	9.6e-08	7.0179	475	11	5	62656	SRC,AKT1,MAPK14,HSP90AA1,DLG4
GO:BP	response to UV	GO:0009411	9.75e-08	7.01102	153	11	4	62656	TP53,RELA,AKT1,MAPK14
GO:BP	positive regulation of cytokine production	GO:0001819	1.01e-07	6.99428	481	11	5	62656	STAT3,SRC,RELA,MAPK14,HSP90AA1
GO:BP	regulation of cytoplasmic transport	GO:1903649	1.02e-07	6.99117	27	11	3	62656	MAPK1,MAPK3,SRC
GO:BP	nucleobase-containing compound metabolic process	GO:0006139	1.02e-07	6.98963	8049	11	10	62656	MAPK1,MAPK3,TP53,JUN,STAT3,SRC,RELA,AKT1,MAPK14,HSP90AA1
GO:BP	regulation of DNA-templated transcription	GO:0006355	1.04e-07	6.98382	3455	11	8	62656	MAPK3,TP53,JUN,STAT3,SRC,RELA,AKT1,MAPK14
GO:BP	regulation of nucleic acid-templated transcription	GO:1903506	1.04e-07	6.98359	3457	11	8	62656	MAPK3,TP53,JUN,STAT3,SRC,RELA,AKT1,MAPK14
GO:BP	regulation of RNA biosynthetic process	GO:2001141	1.09e-07	6.96271	3480	11	8	62656	MAPK3,TP53,JUN,STAT3,SRC,RELA,AKT1,MAPK14
GO:BP	cellular component organization	GO:0016043	1.12e-07	6.94943	8138	11	10	62656	MAPK1,MAPK3,TP53,JUN,SRC,RELA,AKT1,MAPK14,HSP90AA1,DLG4
GO:BP	telomere maintenance	GO:0000723	1.13e-07	6.94677	160	11	4	62656	MAPK1,MAPK3,SRC,HSP90AA1
GO:BP	regulation of cell cycle	GO:0051726	1.22e-07	6.91288	1130	11	6	62656	TP53,JUN,STAT3,SRC,AKT1,MAPK14
GO:BP	regulation of localization	GO:0032879	1.22e-07	6.91288	2115	11	7	62656	MAPK1,MAPK3,SRC,AKT1,MAPK14,HSP90AA1,DLG4
GO:BP	heterocycle metabolic process	GO:0046483	1.22e-07	6.91276	8221	11	10	62656	MAPK1,MAPK3,TP53,JUN,STAT3,SRC,RELA,AKT1,MAPK14,HSP90AA1
GO:BP	nitrogen compound metabolic process	GO:0006807	1.23e-07	6.91064	12164	11	11	62656	MAPK1,MAPK3,TP53,JUN,STAT3,SRC,RELA,AKT1,MAPK14,HSP90AA1,DLG4
GO:BP	cellular aromatic compound metabolic process	GO:0006725	1.29e-07	6.88912	8273	11	10	62656	MAPK1,MAPK3,TP53,JUN,STAT3,SRC,RELA,AKT1,MAPK14,HSP90AA1
GO:BP	DNA-templated transcription	GO:0006351	1.33e-07	6.87571	3585	11	8	62656	MAPK3,TP53,JUN,STAT3,SRC,RELA,AKT1,MAPK14
GO:BP	nucleic acid-templated transcription	GO:0097659	1.33e-07	6.87571	3586	11	8	62656	MAPK3,TP53,JUN,STAT3,SRC,RELA,AKT1,MAPK14
GO:BP	cell activation	GO:0001775	1.37e-07	6.86212	1157	11	6	62656	TP53,JUN,STAT3,SRC,AKT1,MAPK14
GO:BP	localization	GO:0051179	1.38e-07	6.85944	5604	11	9	62656	MAPK1,MAPK3,TP53,STAT3,SRC,AKT1,MAPK14,HSP90AA1,DLG4
GO:BP	cellular component organization or biogenesis	GO:0071840	1.38e-07	6.85944	8345	11	10	62656	MAPK1,MAPK3,TP53,JUN,SRC,RELA,AKT1,MAPK14,HSP90AA1,DLG4
GO:BP	macromolecule metabolic process	GO:0043170	1.4e-07	6.85481	12337	11	11	62656	MAPK1,MAPK3,TP53,JUN,STAT3,SRC,RELA,AKT1,MAPK14,HSP90AA1,DLG4
GO:BP	RNA biosynthetic process	GO:0032774	1.42e-07	6.84901	3623	11	8	62656	MAPK3,TP53,JUN,STAT3,SRC,RELA,AKT1,MAPK14
GO:BP	negative regulation of cellular metabolic process	GO:0031324	1.5e-07	6.82269	2194	11	7	62656	TP53,JUN,STAT3,SRC,RELA,AKT1,MAPK14
GO:BP	regulation of biological process	GO:0050789	1.57e-07	6.80464	12480	11	11	62656	MAPK1,MAPK3,TP53,JUN,STAT3,SRC,RELA,AKT1,MAPK14,HSP90AA1,DLG4
GO:BP	organic cyclic compound metabolic process	GO:1901360	1.65e-07	6.78259	8514	11	10	62656	MAPK1,MAPK3,TP53,JUN,STAT3,SRC,RELA,AKT1,MAPK14,HSP90AA1
GO:BP	regulation of carbohydrate metabolic process	GO:0006109	1.75e-07	6.75807	181	11	4	62656	TP53,STAT3,SRC,AKT1
GO:BP	epithelium development	GO:0060429	1.9e-07	6.72199	1231	11	6	62656	MAPK1,TP53,JUN,SRC,RELA,AKT1
GO:BP	cellular response to interleukin-6	GO:0071354	1.9e-07	6.72199	34	11	3	62656	STAT3,SRC,RELA
GO:BP	positive regulation of telomerase activity	GO:0051973	1.9e-07	6.72199	34	11	3	62656	MAPK1,MAPK3,HSP90AA1
GO:BP	regulation of RNA metabolic process	GO:0051252	1.9e-07	6.72199	3774	11	8	62656	MAPK3,TP53,JUN,STAT3,SRC,RELA,AKT1,MAPK14
GO:BP	primary metabolic process	GO:0044238	1.9e-07	6.72147	12729	11	11	62656	MAPK1,MAPK3,TP53,JUN,STAT3,SRC,RELA,AKT1,MAPK14,HSP90AA1,DLG4
GO:BP	glucose metabolic process	GO:0006006	1.9e-07	6.72012	186	11	4	62656	TP53,SRC,AKT1,MAPK14
GO:BP	cellular nitrogen compound metabolic process	GO:0034641	1.94e-07	6.71265	8680	11	10	62656	MAPK1,MAPK3,TP53,JUN,STAT3,SRC,RELA,AKT1,MAPK14,HSP90AA1
GO:BP	positive regulation of response to external stimulus	GO:0032103	2.02e-07	6.69407	566	11	5	62656	MAPK1,MAPK3,SRC,RELA,HSP90AA1
GO:BP	carbohydrate metabolic process	GO:0005975	2.07e-07	6.68422	569	11	5	62656	TP53,STAT3,SRC,AKT1,MAPK14
GO:BP	telomere organization	GO:0032200	2.09e-07	6.68013	191	11	4	62656	MAPK1,MAPK3,SRC,HSP90AA1
GO:BP	biological regulation	GO:0065007	2.14e-07	6.67044	12891	11	11	62656	MAPK1,MAPK3,TP53,JUN,STAT3,SRC,RELA,AKT1,MAPK14,HSP90AA1,DLG4
GO:BP	negative regulation of biological process	GO:0048519	2.14e-07	6.67016	5932	11	9	62656	MAPK1,TP53,JUN,STAT3,SRC,RELA,AKT1,MAPK14,DLG4
GO:BP	response to interleukin-6	GO:0070741	2.37e-07	6.62484	37	11	3	62656	STAT3,SRC,RELA
GO:BP	negative regulation of cellular catabolic process	GO:0031330	2.38e-07	6.62357	198	11	4	62656	TP53,STAT3,AKT1,MAPK14
GO:BP	negative regulation of nitrogen compound metabolic process	GO:0051172	2.42e-07	6.6156	2374	11	7	62656	TP53,JUN,STAT3,SRC,RELA,AKT1,MAPK14
GO:BP	heart development	GO:0007507	2.5e-07	6.6022	594	11	5	62656	MAPK1,MAPK3,TP53,JUN,MAPK14
GO:BP	muscle cell proliferation	GO:0033002	2.71e-07	6.56761	205	11	4	62656	JUN,SRC,AKT1,MAPK14
GO:BP	gene expression	GO:0010467	2.72e-07	6.56513	9020	11	10	62656	MAPK1,MAPK3,TP53,JUN,STAT3,SRC,RELA,AKT1,MAPK14,HSP90AA1
GO:BP	transforming growth factor beta receptor signaling pathway	GO:0007179	2.74e-07	6.56216	206	11	4	62656	TP53,JUN,STAT3,SRC
GO:BP	leukocyte differentiation	GO:0002521	2.81e-07	6.5509	610	11	5	62656	TP53,JUN,STAT3,SRC,MAPK14
GO:BP	cellular response to insulin stimulus	GO:0032869	2.93e-07	6.53316	210	11	4	62656	MAPK1,MAPK3,SRC,AKT1
GO:BP	early endosome to late endosome transport	GO:0045022	2.93e-07	6.53316	40	11	3	62656	MAPK1,MAPK3,SRC
GO:BP	regulation of developmental process	GO:0050793	3.2e-07	6.49496	2482	11	7	62656	MAPK1,TP53,STAT3,SRC,AKT1,MAPK14,DLG4
GO:BP	chromosome organization	GO:0051276	3.36e-07	6.47364	634	11	5	62656	MAPK1,MAPK3,TP53,SRC,HSP90AA1
GO:BP	regulation of cellular catabolic process	GO:0031329	3.59e-07	6.44521	643	11	5	62656	MAPK3,TP53,STAT3,AKT1,MAPK14
GO:BP	regulation of DNA-templated transcription in response to stress	GO:0043620	3.59e-07	6.44521	43	11	3	62656	TP53,JUN,RELA
GO:BP	vesicle-mediated transport between endosomal compartments	GO:0098927	3.59e-07	6.44521	43	11	3	62656	MAPK1,MAPK3,SRC
GO:BP	regulation of transcription by RNA polymerase II	GO:0006357	3.93e-07	6.40546	2564	11	7	62656	MAPK3,TP53,JUN,STAT3,RELA,AKT1,MAPK14
GO:BP	hexose metabolic process	GO:0019318	4.05e-07	6.39272	229	11	4	62656	TP53,SRC,AKT1,MAPK14
GO:BP	protein autophosphorylation	GO:0046777	4.18e-07	6.37905	231	11	4	62656	MAPK3,JUN,SRC,AKT1
GO:BP	negative regulation of RNA metabolic process	GO:0051253	4.42e-07	6.35453	1443	11	6	62656	TP53,JUN,STAT3,SRC,RELA,MAPK14
GO:BP	glial cell differentiation	GO:0010001	4.43e-07	6.35352	235	11	4	62656	MAPK1,MAPK3,STAT3,AKT1
GO:BP	establishment of protein localization to organelle	GO:0072594	4.43e-07	6.35352	674	11	5	62656	TP53,STAT3,AKT1,MAPK14,HSP90AA1
GO:BP	response to epidermal growth factor	GO:0070849	4.6e-07	6.33696	47	11	3	62656	MAPK1,MAPK3,AKT1
GO:BP	regulation of apoptotic process	GO:0042981	4.66e-07	6.33198	1459	11	6	62656	TP53,JUN,SRC,RELA,AKT1,HSP90AA1
GO:BP	organic substance metabolic process	GO:0071704	4.66e-07	6.33165	13946	11	11	62656	MAPK1,MAPK3,TP53,JUN,STAT3,SRC,RELA,AKT1,MAPK14,HSP90AA1,DLG4
GO:BP	insulin-like growth factor receptor signaling pathway	GO:0048009	4.86e-07	6.31325	48	11	3	62656	MAPK1,MAPK3,AKT1
GO:BP	transcription by RNA polymerase II	GO:0006366	5.11e-07	6.29142	2677	11	7	62656	MAPK3,TP53,JUN,STAT3,RELA,AKT1,MAPK14
GO:BP	generation of neurons	GO:0048699	5.16e-07	6.28716	1488	11	6	62656	TP53,JUN,STAT3,AKT1,HSP90AA1,DLG4
GO:BP	regulation of programmed cell death	GO:0043067	5.21e-07	6.2834	1491	11	6	62656	TP53,JUN,SRC,RELA,AKT1,HSP90AA1
GO:BP	blood vessel development	GO:0001568	5.42e-07	6.26637	706	11	5	62656	MAPK1,JUN,STAT3,AKT1,MAPK14
GO:BP	protein localization	GO:0008104	5.67e-07	6.24634	2723	11	7	62656	TP53,STAT3,SRC,AKT1,MAPK14,HSP90AA1,DLG4
GO:BP	cellular macromolecule localization	GO:0070727	5.8e-07	6.23683	2733	11	7	62656	TP53,STAT3,SRC,AKT1,MAPK14,HSP90AA1,DLG4
GO:BP	nervous system process	GO:0050877	5.85e-07	6.23285	1524	11	6	62656	MAPK1,MAPK3,SRC,AKT1,HSP90AA1,DLG4
GO:BP	regulation of defense response	GO:0031347	6.14e-07	6.21181	726	11	5	62656	MAPK3,SRC,RELA,MAPK14,HSP90AA1
GO:BP	monosaccharide metabolic process	GO:0005996	6.17e-07	6.20952	258	11	4	62656	TP53,SRC,AKT1,MAPK14
GO:BP	cellular response to transforming growth factor beta stimulus	GO:0071560	6.35e-07	6.19748	260	11	4	62656	TP53,JUN,STAT3,SRC
GO:BP	metabolic process	GO:0008152	6.42e-07	6.19232	14409	11	11	62656	MAPK1,MAPK3,TP53,JUN,STAT3,SRC,RELA,AKT1,MAPK14,HSP90AA1,DLG4
GO:BP	vasculature development	GO:0001944	6.53e-07	6.18494	737	11	5	62656	MAPK1,JUN,STAT3,AKT1,MAPK14
GO:BP	negative regulation of nucleobase-containing compound metabolic process	GO:0045934	6.54e-07	6.18454	1558	11	6	62656	TP53,JUN,STAT3,SRC,RELA,MAPK14
GO:BP	regulation of cytokine production	GO:0001817	6.58e-07	6.18184	739	11	5	62656	STAT3,SRC,RELA,MAPK14,HSP90AA1
GO:BP	regulation of telomere maintenance via telomerase	GO:0032210	6.64e-07	6.17771	54	11	3	62656	MAPK1,MAPK3,SRC
GO:BP	regulation of cell differentiation	GO:0045595	6.73e-07	6.17221	1568	11	6	62656	MAPK1,TP53,STAT3,AKT1,MAPK14,DLG4
GO:BP	cytokine production	GO:0001816	6.78e-07	6.16871	745	11	5	62656	STAT3,SRC,RELA,MAPK14,HSP90AA1
GO:BP	response to transforming growth factor beta	GO:0071559	6.78e-07	6.16871	266	11	4	62656	TP53,JUN,STAT3,SRC
GO:BP	chemical synaptic transmission	GO:0007268	7.04e-07	6.15239	752	11	5	62656	MAPK1,MAPK3,SRC,AKT1,DLG4
GO:BP	anterograde trans-synaptic signaling	GO:0098916	7.04e-07	6.15239	752	11	5	62656	MAPK1,MAPK3,SRC,AKT1,DLG4
GO:BP	trans-synaptic signaling	GO:0099537	7.35e-07	6.13379	759	11	5	62656	MAPK1,MAPK3,SRC,AKT1,DLG4
GO:BP	MAPK cascade	GO:0000165	7.97e-07	6.0986	772	11	5	62656	MAPK1,MAPK3,JUN,SRC,MAPK14
GO:BP	regulation of cell death	GO:0010941	8.83e-07	6.0541	1648	11	6	62656	TP53,JUN,SRC,RELA,AKT1,HSP90AA1
GO:BP	regulation of biological quality	GO:0065008	9.55e-07	6.02009	2964	11	7	62656	MAPK1,TP53,SRC,AKT1,MAPK14,HSP90AA1,DLG4
GO:BP	homeostatic process	GO:0042592	9.59e-07	6.0182	1673	11	6	62656	MAPK1,MAPK3,STAT3,SRC,AKT1,MAPK14
GO:BP	regulation of telomere maintenance via telomere lengthening	GO:1904356	1.02416e-06	5.98963	63	11	3	62656	MAPK1,MAPK3,SRC
GO:BP	cellular response to vascular endothelial growth factor stimulus	GO:0035924	1.02416e-06	5.98963	63	11	3	62656	RELA,AKT1,MAPK14
GO:BP	regulation of Golgi inheritance	GO:0090170	1.08e-06	5.96657	4	11	2	62656	MAPK1,MAPK3
GO:BP	regulation of cell development	GO:0060284	1.15027e-06	5.9392	835	11	5	62656	TP53,STAT3,AKT1,MAPK14,DLG4
GO:BP	head development	GO:0060322	1.23788e-06	5.90732	848	11	5	62656	MAPK1,MAPK3,TP53,SRC,DLG4
GO:BP	tube morphogenesis	GO:0035239	1.37705e-06	5.86105	867	11	5	62656	JUN,STAT3,SRC,AKT1,MAPK14
GO:BP	regulation of protein stability	GO:0031647	1.3943e-06	5.85564	322	11	4	62656	MAPK1,TP53,SRC,HSP90AA1
GO:BP	regulation of small molecule metabolic process	GO:0062012	1.40749e-06	5.85155	323	11	4	62656	TP53,STAT3,SRC,AKT1
GO:BP	regulation of protein localization	GO:0032880	1.41222e-06	5.8501	873	11	5	62656	SRC,AKT1,MAPK14,HSP90AA1,DLG4
GO:BP	macroautophagy	GO:0016236	1.4166e-06	5.84875	324	11	4	62656	MAPK3,TP53,SRC,AKT1
GO:BP	ERK1 and ERK2 cascade	GO:0070371	1.42993e-06	5.84469	325	11	4	62656	MAPK1,MAPK3,JUN,SRC
GO:BP	response to light stimulus	GO:0009416	1.44334e-06	5.84063	326	11	4	62656	TP53,RELA,AKT1,MAPK14
GO:BP	protein transport	GO:0015031	1.45232e-06	5.83794	1807	11	6	62656	TP53,STAT3,SRC,AKT1,MAPK14,HSP90AA1
GO:BP	negative regulation of apoptotic process	GO:0043066	1.47907e-06	5.83001	884	11	5	62656	TP53,JUN,SRC,RELA,AKT1
GO:BP	mammary gland epithelium development	GO:0061180	1.47907e-06	5.83001	72	11	3	62656	MAPK1,SRC,AKT1
GO:BP	macromolecule localization	GO:0033036	1.53526e-06	5.81382	3201	11	7	62656	TP53,STAT3,SRC,AKT1,MAPK14,HSP90AA1,DLG4
GO:BP	negative regulation of programmed cell death	GO:0043069	1.64827e-06	5.78297	905	11	5	62656	TP53,JUN,SRC,RELA,AKT1
GO:BP	regulation of immune response	GO:0050776	1.70728e-06	5.76769	912	11	5	62656	MAPK1,SRC,RELA,MAPK14,HSP90AA1
GO:BP	small molecule metabolic process	GO:0044281	1.7188e-06	5.76477	1865	11	6	62656	MAPK1,TP53,STAT3,SRC,AKT1,MAPK14
GO:BP	regulation of autophagy	GO:0010506	1.85107e-06	5.73258	349	11	4	62656	MAPK3,TP53,STAT3,AKT1
GO:BP	response to organic cyclic compound	GO:0014070	1.91419e-06	5.71802	935	11	5	62656	MAPK1,MAPK3,STAT3,SRC,HSP90AA1
GO:BP	hemopoiesis	GO:0030097	2.00117e-06	5.69872	944	11	5	62656	TP53,JUN,STAT3,SRC,MAPK14
GO:BP	negative regulation of macromolecule metabolic process	GO:0010605	2.01882e-06	5.6949	3342	11	7	62656	TP53,JUN,STAT3,SRC,RELA,AKT1,MAPK14
GO:BP	cell-cell adhesion	GO:0098609	2.05308e-06	5.68759	950	11	5	62656	SRC,RELA,AKT1,MAPK14,DLG4
GO:BP	positive regulation of protein kinase activity	GO:0045860	2.15829e-06	5.66589	364	11	4	62656	SRC,AKT1,HSP90AA1,DLG4
GO:BP	regulation of apoptotic signaling pathway	GO:2001233	2.27245e-06	5.64351	369	11	4	62656	TP53,SRC,RELA,AKT1
GO:BP	regulation of binding	GO:0051098	2.29066e-06	5.64004	370	11	4	62656	MAPK3,JUN,SRC,AKT1
GO:BP	peptidyl-tyrosine phosphorylation	GO:0018108	2.33386e-06	5.63193	372	11	4	62656	MAPK3,TP53,SRC,DLG4
GO:BP	astrocyte differentiation	GO:0048708	2.34479e-06	5.6299	85	11	3	62656	MAPK1,MAPK3,STAT3
GO:BP	positive regulation of smooth muscle cell proliferation	GO:0048661	2.34479e-06	5.6299	85	11	3	62656	JUN,SRC,AKT1
GO:BP	peptidyl-tyrosine modification	GO:0018212	2.36447e-06	5.62627	374	11	4	62656	MAPK3,TP53,SRC,DLG4
GO:BP	positive regulation of macrophage proliferation	GO:0120041	2.48383e-06	5.60488	6	11	2	62656	MAPK1,MAPK3
GO:BP	negative regulation of autophagy	GO:0010507	2.49509e-06	5.60291	87	11	3	62656	TP53,STAT3,AKT1
GO:BP	negative regulation of molecular function	GO:0044092	2.58429e-06	5.58766	1001	11	5	62656	MAPK3,TP53,JUN,SRC,AKT1
GO:BP	negative regulation of protein metabolic process	GO:0051248	2.61552e-06	5.58244	1004	11	5	62656	TP53,JUN,SRC,RELA,AKT1
GO:BP	negative regulation of cell death	GO:0060548	2.62123e-06	5.5815	1005	11	5	62656	TP53,JUN,SRC,RELA,AKT1
GO:BP	leukocyte activation	GO:0045321	2.70508e-06	5.56782	1012	11	5	62656	TP53,JUN,STAT3,SRC,AKT1
GO:BP	leukocyte migration	GO:0050900	2.91235e-06	5.53576	396	11	4	62656	MAPK1,MAPK3,SRC,AKT1
GO:BP	negative regulation of metabolic process	GO:0009892	2.96347e-06	5.5282	3559	11	7	62656	TP53,JUN,STAT3,SRC,RELA,AKT1,MAPK14
GO:BP	response to virus	GO:0009615	3.10583e-06	5.50782	403	11	4	62656	SRC,RELA,MAPK14,HSP90AA1
GO:BP	regulation of Notch signaling pathway	GO:0008593	3.18574e-06	5.49679	95	11	3	62656	STAT3,SRC,AKT1
GO:BP	organelle organization	GO:0006996	3.22589e-06	5.49135	3608	11	7	62656	MAPK1,MAPK3,TP53,SRC,AKT1,HSP90AA1,DLG4
GO:BP	outer ear morphogenesis	GO:0042473	3.34791e-06	5.47523	7	11	2	62656	MAPK1,MAPK3
GO:BP	positive regulation of endothelial cell proliferation	GO:0001938	3.34791e-06	5.47523	97	11	3	62656	JUN,STAT3,AKT1
GO:BP	regulation of macrophage proliferation	GO:0120040	3.34791e-06	5.47523	7	11	2	62656	MAPK1,MAPK3
GO:BP	trachea formation	GO:0060440	3.34791e-06	5.47523	7	11	2	62656	MAPK1,MAPK3
GO:BP	ossification	GO:0001503	3.42572e-06	5.46525	415	11	4	62656	MAPK1,MAPK3,AKT1,MAPK14
GO:BP	hematopoietic or lymphoid organ development	GO:0048534	3.42594e-06	5.46522	98	11	3	62656	MAPK1,MAPK3,TP53
GO:BP	negative regulation of extrinsic apoptotic signaling pathway	GO:2001237	3.42594e-06	5.46522	98	11	3	62656	SRC,RELA,AKT1
GO:BP	myeloid cell differentiation	GO:0030099	3.53091e-06	5.45211	419	11	4	62656	JUN,STAT3,SRC,MAPK14
GO:BP	negative regulation of small molecule metabolic process	GO:0062014	3.6225e-06	5.44099	100	11	3	62656	TP53,STAT3,AKT1
GO:BP	organic substance catabolic process	GO:1901575	3.68721e-06	5.4333	2157	11	6	62656	TP53,STAT3,RELA,AKT1,MAPK14,HSP90AA1
GO:BP	positive regulation of defense response	GO:0031349	3.77695e-06	5.42286	427	11	4	62656	MAPK3,SRC,RELA,HSP90AA1
GO:BP	regulation of glucose metabolic process	GO:0010906	3.81582e-06	5.41841	102	11	3	62656	TP53,SRC,AKT1
GO:BP	response to xenobiotic stimulus	GO:0009410	4.00829e-06	5.39704	434	11	4	62656	TP53,JUN,SRC,HSP90AA1
GO:BP	intracellular protein transport	GO:0006886	4.019e-06	5.39588	1108	11	5	62656	TP53,STAT3,AKT1,MAPK14,HSP90AA1
GO:BP	regulation of telomere maintenance	GO:0032204	4.13267e-06	5.38377	105	11	3	62656	MAPK1,MAPK3,SRC
GO:BP	positive regulation of kinase activity	GO:0033674	4.23853e-06	5.37278	441	11	4	62656	SRC,AKT1,HSP90AA1,DLG4
GO:BP	stress-induced premature senescence	GO:0090400	4.30364e-06	5.36616	8	11	2	62656	TP53,MAPK14
GO:BP	regulation of DNA-binding transcription factor activity	GO:0051090	4.30364e-06	5.36616	443	11	4	62656	MAPK3,STAT3,RELA,AKT1
GO:BP	epithelial cell proliferation	GO:0050673	4.51756e-06	5.3451	449	11	4	62656	MAPK1,JUN,STAT3,AKT1
GO:BP	response to radiation	GO:0009314	4.75007e-06	5.3233	455	11	4	62656	TP53,RELA,AKT1,MAPK14
GO:BP	regulation of response to biotic stimulus	GO:0002831	4.82129e-06	5.31684	457	11	4	62656	MAPK3,SRC,RELA,HSP90AA1
GO:BP	system process	GO:0003008	4.98369e-06	5.30245	2283	11	6	62656	MAPK1,MAPK3,SRC,AKT1,HSP90AA1,DLG4
GO:BP	embryonic organ development	GO:0048568	5.00881e-06	5.30027	462	11	4	62656	MAPK1,MAPK3,TP53,AKT1
GO:BP	nitrogen compound transport	GO:0071705	5.04812e-06	5.29687	2290	11	6	62656	TP53,STAT3,SRC,AKT1,MAPK14,HSP90AA1
GO:BP	negative regulation of miRNA processing	GO:1903799	5.43541e-06	5.26477	9	11	2	62656	TP53,STAT3
GO:BP	regulation of organelle organization	GO:0033043	5.592e-06	5.25243	1193	11	5	62656	MAPK1,MAPK3,TP53,SRC,AKT1
GO:BP	regulation of cell-cell adhesion	GO:0022407	5.592e-06	5.25243	476	11	4	62656	SRC,RELA,AKT1,MAPK14
GO:BP	regulation of ossification	GO:0030278	5.98197e-06	5.22316	120	11	3	62656	MAPK1,MAPK3,MAPK14
GO:BP	modulation of chemical synaptic transmission	GO:0050804	6.23235e-06	5.20535	490	11	4	62656	MAPK1,MAPK3,SRC,DLG4
GO:BP	regulation of mononuclear cell migration	GO:0071675	6.25187e-06	5.20399	122	11	3	62656	MAPK1,MAPK3,AKT1
GO:BP	regulation of trans-synaptic signaling	GO:0099177	6.25187e-06	5.20399	491	11	4	62656	MAPK1,MAPK3,SRC,DLG4
GO:BP	cellular response to lipoteichoic acid	GO:0071223	6.65975e-06	5.17654	10	11	2	62656	RELA,MAPK14
GO:BP	response to lipoteichoic acid	GO:0070391	6.65975e-06	5.17654	10	11	2	62656	RELA,MAPK14
GO:BP	defense response to other organism	GO:0098542	6.72319e-06	5.17242	1243	11	5	62656	MAPK3,TP53,SRC,RELA,HSP90AA1
GO:BP	ERBB signaling pathway	GO:0038127	6.81037e-06	5.16683	126	11	3	62656	MAPK1,SRC,AKT1
GO:BP	negative regulation of signal transduction	GO:0009968	6.93141e-06	5.15918	1252	11	5	62656	TP53,SRC,RELA,AKT1,MAPK14
GO:BP	positive regulation of organelle organization	GO:0010638	7.50177e-06	5.12484	516	11	4	62656	MAPK1,MAPK3,TP53,SRC
GO:BP	negative regulation of intracellular signal transduction	GO:1902532	7.54119e-06	5.12256	517	11	4	62656	SRC,RELA,AKT1,MAPK14
GO:BP	response to interleukin-1	GO:0070555	7.93664e-06	5.10036	133	11	3	62656	MAPK3,SRC,RELA
GO:BP	macrophage proliferation	GO:0061517	7.96241e-06	5.09896	11	11	2	62656	MAPK1,MAPK3
GO:BP	trachea morphogenesis	GO:0060439	7.96241e-06	5.09896	11	11	2	62656	MAPK1,MAPK3
GO:BP	Bergmann glial cell differentiation	GO:0060020	7.96241e-06	5.09896	11	11	2	62656	MAPK1,MAPK3
GO:BP	angiogenesis	GO:0001525	8.22142e-06	5.08505	530	11	4	62656	JUN,STAT3,AKT1,MAPK14
GO:BP	regulation of vesicle-mediated transport	GO:0060627	8.32506e-06	5.07961	532	11	4	62656	MAPK1,MAPK3,SRC,DLG4
GO:BP	positive regulation of developmental process	GO:0051094	8.46871e-06	5.07218	1310	11	5	62656	STAT3,SRC,AKT1,MAPK14,DLG4
GO:BP	negative regulation of DNA-templated transcription	GO:0045892	8.67208e-06	5.06188	1317	11	5	62656	TP53,JUN,STAT3,SRC,RELA
GO:BP	negative regulation of nucleic acid-templated transcription	GO:1903507	8.71601e-06	5.05968	1319	11	5	62656	TP53,JUN,STAT3,SRC,RELA
GO:BP	mammary gland development	GO:0030879	8.86992e-06	5.05208	139	11	3	62656	MAPK1,SRC,AKT1
GO:BP	activation of immune response	GO:0002253	9.03093e-06	5.04427	545	11	4	62656	MAPK1,SRC,RELA,HSP90AA1
GO:BP	regulation of endothelial cell proliferation	GO:0001936	9.03093e-06	5.04427	140	11	3	62656	JUN,STAT3,AKT1
GO:BP	negative regulation of RNA biosynthetic process	GO:1902679	9.09222e-06	5.04133	1333	11	5	62656	TP53,JUN,STAT3,SRC,RELA
GO:BP	T cell activation	GO:0042110	9.11983e-06	5.04001	547	11	4	62656	TP53,STAT3,SRC,AKT1
GO:BP	skeletal system development	GO:0001501	9.29773e-06	5.03162	550	11	4	62656	MAPK3,TP53,SRC,MAPK14
GO:BP	regulation of smooth muscle cell proliferation	GO:0048660	9.32546e-06	5.03033	142	11	3	62656	JUN,SRC,AKT1
GO:BP	endocrine system development	GO:0035270	9.50212e-06	5.02218	143	11	3	62656	MAPK1,MAPK3,AKT1
GO:BP	negative regulation of cell communication	GO:0010648	9.85511e-06	5.00634	1359	11	5	62656	TP53,SRC,RELA,AKT1,MAPK14
GO:BP	negative regulation of signaling	GO:0023057	9.85511e-06	5.00634	1359	11	5	62656	TP53,SRC,RELA,AKT1,MAPK14
GO:BP	smooth muscle cell proliferation	GO:0048659	1.00439e-05	4.9981	146	11	3	62656	JUN,SRC,AKT1
GO:BP	cellular process	GO:0009987	1.01984e-05	4.99147	19054	11	11	62656	MAPK1,MAPK3,TP53,JUN,STAT3,SRC,RELA,AKT1,MAPK14,HSP90AA1,DLG4
GO:BP	cellular response to decreased oxygen levels	GO:0036294	1.04149e-05	4.98234	148	11	3	62656	TP53,SRC,AKT1
GO:BP	positive regulation of epithelial cell migration	GO:0010634	1.06034e-05	4.97455	149	11	3	62656	JUN,SRC,AKT1
GO:BP	regulation of miRNA processing	GO:1903798	1.07462e-05	4.96875	13	11	2	62656	TP53,STAT3
GO:BP	negative regulation of telomerase activity	GO:0051974	1.07462e-05	4.96875	13	11	2	62656	TP53,SRC
GO:BP	cell surface receptor signaling pathway involved in cell-cell signaling	GO:1905114	1.1109e-05	4.95433	579	11	4	62656	SRC,AKT1,MAPK14,DLG4
GO:BP	placenta development	GO:0001890	1.13774e-05	4.94396	153	11	3	62656	MAPK1,AKT1,MAPK14
GO:BP	regulation of multicellular organismal development	GO:2000026	1.14408e-05	4.94154	1407	11	5	62656	TP53,STAT3,AKT1,MAPK14,DLG4
GO:BP	regulation of extrinsic apoptotic signaling pathway	GO:2001236	1.15496e-05	4.93743	154	11	3	62656	SRC,RELA,AKT1
GO:BP	neuron differentiation	GO:0030182	1.17093e-05	4.93147	1415	11	5	62656	JUN,STAT3,AKT1,HSP90AA1,DLG4
GO:BP	regulation of regulatory ncRNA processing	GO:0070920	1.23659e-05	4.90778	14	11	2	62656	TP53,STAT3
GO:BP	apoptotic signaling pathway	GO:0097190	1.25348e-05	4.90188	599	11	4	62656	TP53,SRC,RELA,AKT1
GO:BP	endothelial cell proliferation	GO:0001935	1.25987e-05	4.89967	159	11	3	62656	JUN,STAT3,AKT1
GO:BP	sensory organ development	GO:0007423	1.26441e-05	4.89811	601	11	4	62656	MAPK1,MAPK3,JUN,STAT3
GO:BP	regulation of macroautophagy	GO:0016241	1.27806e-05	4.89345	160	11	3	62656	MAPK3,TP53,AKT1
GO:BP	negative regulation of binding	GO:0051100	1.29929e-05	4.88629	161	11	3	62656	MAPK3,JUN,AKT1
GO:BP	cellular response to oxygen levels	GO:0071453	1.36891e-05	4.86363	164	11	3	62656	TP53,SRC,AKT1
GO:BP	RNA metabolic process	GO:0016070	1.36891e-05	4.86363	6983	11	8	62656	MAPK3,TP53,JUN,STAT3,SRC,RELA,AKT1,MAPK14
GO:BP	regulation of protein kinase activity	GO:0045859	1.38728e-05	4.85784	617	11	4	62656	SRC,AKT1,HSP90AA1,DLG4
GO:BP	cardiac neural crest cell development involved in heart development	GO:0061308	1.39205e-05	4.85635	15	11	2	62656	MAPK1,MAPK3
GO:BP	negative regulation of miRNA-mediated gene silencing	GO:0060965	1.39205e-05	4.85635	15	11	2	62656	TP53,STAT3
GO:BP	cardiac neural crest cell differentiation involved in heart development	GO:0061307	1.39205e-05	4.85635	15	11	2	62656	MAPK1,MAPK3
GO:BP	blood vessel morphogenesis	GO:0048514	1.39277e-05	4.85612	619	11	4	62656	JUN,STAT3,AKT1,MAPK14
GO:BP	monocarboxylic acid metabolic process	GO:0032787	1.47133e-05	4.83229	628	11	4	62656	TP53,STAT3,AKT1,MAPK14
GO:BP	regulation of growth	GO:0040008	1.48667e-05	4.82779	630	11	4	62656	TP53,STAT3,AKT1,MAPK14
GO:BP	cytosolic transport	GO:0016482	1.49306e-05	4.82592	170	11	3	62656	MAPK1,MAPK3,SRC
GO:BP	regulation of intrinsic apoptotic signaling pathway	GO:2001242	1.49306e-05	4.82592	170	11	3	62656	TP53,SRC,AKT1
GO:BP	ncRNA metabolic process	GO:0034660	1.50495e-05	4.82248	633	11	4	62656	TP53,JUN,STAT3,RELA
GO:BP	negative regulation of post-transcriptional gene silencing by RNA	GO:1900369	1.55305e-05	4.80882	16	11	2	62656	TP53,STAT3
GO:BP	negative regulation of gene silencing by RNA	GO:0060967	1.55305e-05	4.80882	16	11	2	62656	TP53,STAT3
GO:BP	negative regulation of post-transcriptional gene silencing	GO:0060149	1.55305e-05	4.80882	16	11	2	62656	TP53,STAT3
GO:BP	organelle inheritance	GO:0048308	1.55305e-05	4.80882	16	11	2	62656	MAPK1,MAPK3
GO:BP	Golgi inheritance	GO:0048313	1.55305e-05	4.80882	16	11	2	62656	MAPK1,MAPK3
GO:BP	regulation of plasma membrane bounded cell projection organization	GO:0120035	1.57077e-05	4.80389	642	11	4	62656	SRC,AKT1,HSP90AA1,DLG4
GO:BP	cellular response to starvation	GO:0009267	1.6008e-05	4.79566	175	11	3	62656	MAPK1,MAPK3,TP53
GO:BP	cell adhesion	GO:0007155	1.61996e-05	4.79049	1530	11	5	62656	SRC,RELA,AKT1,MAPK14,DLG4
GO:BP	plasma membrane bounded cell projection organization	GO:0120036	1.64246e-05	4.78451	1535	11	5	62656	JUN,SRC,AKT1,HSP90AA1,DLG4
GO:BP	regulation of cell projection organization	GO:0031344	1.69593e-05	4.77059	656	11	4	62656	SRC,AKT1,HSP90AA1,DLG4
GO:BP	negative regulation of macromolecule biosynthetic process	GO:0010558	1.69883e-05	4.76985	1547	11	5	62656	TP53,JUN,STAT3,SRC,RELA
GO:BP	positive regulation of telomere capping	GO:1904355	1.73012e-05	4.76192	17	11	2	62656	MAPK1,MAPK3
GO:BP	regulation of Golgi organization	GO:1903358	1.73012e-05	4.76192	17	11	2	62656	MAPK1,MAPK3
GO:BP	positive regulation of peptidyl-tyrosine phosphorylation	GO:0050731	1.74495e-05	4.75822	181	11	3	62656	TP53,SRC,DLG4
GO:BP	Notch signaling pathway	GO:0007219	1.82541e-05	4.73864	184	11	3	62656	STAT3,SRC,AKT1
GO:BP	cell projection organization	GO:0030030	1.82541e-05	4.73864	1573	11	5	62656	JUN,SRC,AKT1,HSP90AA1,DLG4
GO:BP	regulation of MAPK cascade	GO:0043408	1.83783e-05	4.73569	672	11	4	62656	MAPK1,MAPK3,JUN,SRC
GO:BP	negative regulation of cellular biosynthetic process	GO:0031327	1.89011e-05	4.72351	1586	11	5	62656	TP53,JUN,STAT3,SRC,RELA
GO:BP	interleukin-6-mediated signaling pathway	GO:0070102	1.92177e-05	4.7163	18	11	2	62656	STAT3,SRC
GO:BP	signal transduction in response to DNA damage	GO:0042770	2.05652e-05	4.68687	192	11	3	62656	MAPK3,TP53,MAPK14
GO:BP	negative regulation of response to stimulus	GO:0048585	2.05801e-05	4.68655	1616	11	5	62656	TP53,SRC,RELA,AKT1,MAPK14
GO:BP	organic substance transport	GO:0071702	2.07283e-05	4.68344	3017	11	6	62656	TP53,STAT3,SRC,AKT1,MAPK14,HSP90AA1
GO:BP	trachea development	GO:0060438	2.11908e-05	4.67385	19	11	2	62656	MAPK1,MAPK3
GO:BP	positive regulation of macrophage chemotaxis	GO:0010759	2.11908e-05	4.67385	19	11	2	62656	MAPK1,MAPK3
GO:BP	regulation of cellular response to stress	GO:0080135	2.11908e-05	4.67385	700	11	4	62656	MAPK1,MAPK3,TP53,AKT1
GO:BP	labyrinthine layer blood vessel development	GO:0060716	2.11908e-05	4.67385	19	11	2	62656	MAPK1,AKT1
GO:BP	protein kinase B signaling	GO:0043491	2.15375e-05	4.6668	196	11	3	62656	SRC,AKT1,HSP90AA1
GO:BP	negative regulation of biosynthetic process	GO:0009890	2.15375e-05	4.6668	1636	11	5	62656	TP53,JUN,STAT3,SRC,RELA
GO:BP	regulation of proteolysis	GO:0030162	2.20262e-05	4.65706	708	11	4	62656	TP53,STAT3,SRC,AKT1
GO:BP	positive regulation of protein-containing complex assembly	GO:0031334	2.2766e-05	4.64271	200	11	3	62656	TP53,SRC,HSP90AA1
GO:BP	immune system development	GO:0002520	2.30146e-05	4.638	201	11	3	62656	MAPK1,MAPK3,TP53
GO:BP	mononuclear cell migration	GO:0071674	2.30146e-05	4.638	201	11	3	62656	MAPK1,MAPK3,AKT1
GO:BP	response to muramyl dipeptide	GO:0032495	2.31816e-05	4.63486	20	11	2	62656	RELA,MAPK14
GO:BP	regulation of protein binding	GO:0043393	2.32646e-05	4.63331	202	11	3	62656	MAPK3,SRC,AKT1
GO:BP	regulation of kinase activity	GO:0043549	2.36343e-05	4.62646	723	11	4	62656	SRC,AKT1,HSP90AA1,DLG4
GO:BP	negative regulation of cellular component organization	GO:0051129	2.38449e-05	4.6226	725	11	4	62656	TP53,SRC,AKT1,DLG4
GO:BP	positive regulation of immune response	GO:0050778	2.44505e-05	4.61171	730	11	4	62656	MAPK1,SRC,RELA,HSP90AA1
GO:BP	response to UV-B	GO:0010224	2.53616e-05	4.59582	21	11	2	62656	RELA,MAPK14
GO:BP	cell junction organization	GO:0034330	2.56941e-05	4.59017	740	11	4	62656	SRC,AKT1,MAPK14,DLG4
GO:BP	positive regulation of epithelial cell proliferation	GO:0050679	2.65635e-05	4.57572	212	11	3	62656	JUN,STAT3,AKT1
GO:BP	positive regulation of ERK1 and ERK2 cascade	GO:0070374	2.68328e-05	4.57133	213	11	3	62656	MAPK3,JUN,SRC
GO:BP	response to starvation	GO:0042594	2.68328e-05	4.57133	213	11	3	62656	MAPK1,MAPK3,TP53
GO:BP	biological_process	GO:0008150	2.70992e-05	4.56704	21110	11	11	62656	MAPK1,MAPK3,TP53,JUN,STAT3,SRC,RELA,AKT1,MAPK14,HSP90AA1,DLG4
GO:BP	multicellular organismal-level homeostasis	GO:0048871	2.88479e-05	4.53989	764	11	4	62656	STAT3,SRC,AKT1,MAPK14
GO:BP	peptidyl-tyrosine autophosphorylation	GO:0038083	3.01245e-05	4.52108	23	11	2	62656	MAPK3,SRC
GO:BP	regulation of cell adhesion	GO:0030155	3.08638e-05	4.51055	778	11	4	62656	SRC,RELA,AKT1,MAPK14
GO:BP	extrinsic apoptotic signaling pathway	GO:0097191	3.12416e-05	4.50527	225	11	3	62656	SRC,RELA,AKT1
GO:BP	myeloid leukocyte differentiation	GO:0002573	3.12416e-05	4.50527	225	11	3	62656	JUN,SRC,MAPK14
GO:BP	regulation of epithelial cell migration	GO:0010632	3.20167e-05	4.49462	227	11	3	62656	JUN,SRC,AKT1
GO:BP	regulation of leukocyte migration	GO:0002685	3.23767e-05	4.48977	228	11	3	62656	MAPK1,MAPK3,AKT1
GO:BP	activation of innate immune response	GO:0002218	3.2739e-05	4.48493	229	11	3	62656	SRC,RELA,HSP90AA1
GO:BP	negative regulation of apoptotic signaling pathway	GO:2001234	3.3536e-05	4.47449	231	11	3	62656	SRC,RELA,AKT1
GO:BP	endocytosis	GO:0006897	3.36408e-05	4.47313	798	11	4	62656	MAPK1,MAPK3,SRC,DLG4
GO:BP	cellular response to nutrient levels	GO:0031669	3.38396e-05	4.47057	232	11	3	62656	MAPK1,MAPK3,TP53
GO:BP	regulation of hippo signaling	GO:0035330	3.50191e-05	4.45569	25	11	2	62656	SRC,MAPK14
GO:BP	stress-activated MAPK cascade	GO:0051403	3.58579e-05	4.44541	237	11	3	62656	MAPK1,MAPK3,MAPK14
GO:BP	bone development	GO:0060348	3.58579e-05	4.44541	237	11	3	62656	TP53,SRC,MAPK14
GO:BP	regulation of telomere capping	GO:1904353	3.77137e-05	4.4235	26	11	2	62656	MAPK1,MAPK3
GO:BP	stress-activated protein kinase signaling cascade	GO:0031098	3.94463e-05	4.40399	245	11	3	62656	MAPK1,MAPK3,MAPK14
GO:BP	interleukin-1-mediated signaling pathway	GO:0070498	4.04142e-05	4.39347	27	11	2	62656	MAPK3,RELA
GO:BP	positive regulation of macrophage migration	GO:1905523	4.04142e-05	4.39347	27	11	2	62656	MAPK1,MAPK3
GO:BP	cellular response to angiotensin	GO:1904385	4.04142e-05	4.39347	27	11	2	62656	SRC,RELA
GO:BP	lymphocyte activation	GO:0046649	4.17119e-05	4.37974	847	11	4	62656	TP53,STAT3,SRC,AKT1
GO:BP	positive regulation of cell differentiation	GO:0045597	4.19397e-05	4.37738	849	11	4	62656	STAT3,AKT1,MAPK14,DLG4
GO:BP	regulation of peptidyl-tyrosine phosphorylation	GO:0050730	4.19397e-05	4.37738	251	11	3	62656	TP53,SRC,DLG4
GO:BP	regulation of chromosome organization	GO:0033044	4.28426e-05	4.36812	253	11	3	62656	MAPK1,MAPK3,SRC
GO:BP	response to salt stress	GO:0009651	4.30233e-05	4.3663	28	11	2	62656	TP53,HSP90AA1
GO:BP	negative regulation of inflammatory response to antigenic stimulus	GO:0002862	4.30233e-05	4.3663	28	11	2	62656	SRC,MAPK14
GO:BP	regulation of protein modification by small protein conjugation or removal	GO:1903320	4.31042e-05	4.36548	254	11	3	62656	RELA,AKT1,HSP90AA1
GO:BP	regulation of macrophage chemotaxis	GO:0010758	4.60311e-05	4.33695	29	11	2	62656	MAPK1,MAPK3
GO:BP	cellular response to extracellular stimulus	GO:0031668	4.71091e-05	4.3269	262	11	3	62656	MAPK1,MAPK3,TP53
GO:BP	DNA damage response	GO:0006974	4.72254e-05	4.32582	878	11	4	62656	MAPK1,MAPK3,TP53,MAPK14
GO:BP	placenta blood vessel development	GO:0060674	4.88526e-05	4.31111	30	11	2	62656	MAPK1,AKT1
GO:BP	thyroid gland development	GO:0030878	4.88526e-05	4.31111	30	11	2	62656	MAPK1,MAPK3
GO:BP	T cell lineage commitment	GO:0002360	4.88526e-05	4.31111	30	11	2	62656	TP53,STAT3
GO:BP	positive regulation of DNA-binding transcription factor activity	GO:0051091	4.99332e-05	4.30161	268	11	3	62656	STAT3,RELA,AKT1
GO:BP	positive regulation of leukocyte cell-cell adhesion	GO:1903039	5.03973e-05	4.29759	269	11	3	62656	SRC,RELA,AKT1
GO:BP	membrane organization	GO:0061024	5.07933e-05	4.29419	897	11	4	62656	TP53,AKT1,HSP90AA1,DLG4
GO:BP	negative regulation of transferase activity	GO:0051348	5.17079e-05	4.28644	272	11	3	62656	TP53,SRC,AKT1
GO:BP	positive regulation of erythrocyte differentiation	GO:0045648	5.17079e-05	4.28644	31	11	2	62656	STAT3,MAPK14
GO:BP	response to angiotensin	GO:1990776	5.17079e-05	4.28644	31	11	2	62656	SRC,RELA
GO:BP	learning or memory	GO:0007611	5.4496e-05	4.26364	277	11	3	62656	MAPK1,SRC,DLG4
GO:BP	regulation of miRNA-mediated gene silencing	GO:0060964	5.48705e-05	4.26066	32	11	2	62656	TP53,STAT3
GO:BP	positive regulation of transport	GO:0051050	5.57168e-05	4.25401	921	11	4	62656	SRC,AKT1,MAPK14,HSP90AA1
GO:BP	sensory organ morphogenesis	GO:0090596	5.96205e-05	4.2246	286	11	3	62656	MAPK1,MAPK3,STAT3
GO:BP	response to fluid shear stress	GO:0034405	6.14821e-05	4.21125	34	11	2	62656	SRC,AKT1
GO:BP	regulation of post-transcriptional gene silencing by RNA	GO:1900368	6.14821e-05	4.21125	34	11	2	62656	TP53,STAT3
GO:BP	positive regulation of telomere maintenance via telomerase	GO:0032212	6.14821e-05	4.21125	34	11	2	62656	MAPK1,MAPK3
GO:BP	carboxylic acid metabolic process	GO:0019752	6.26042e-05	4.2034	951	11	4	62656	TP53,STAT3,AKT1,MAPK14
GO:BP	negative regulation of macroautophagy	GO:0016242	6.48464e-05	4.18811	35	11	2	62656	TP53,AKT1
GO:BP	regulation of post-transcriptional gene silencing	GO:0060147	6.48464e-05	4.18811	35	11	2	62656	TP53,STAT3
GO:BP	positive regulation of innate immune response	GO:0045089	6.52166e-05	4.18564	296	11	3	62656	SRC,RELA,HSP90AA1
GO:BP	negative regulation of transcription by RNA polymerase II	GO:0000122	6.6351e-05	4.17815	967	11	4	62656	TP53,JUN,STAT3,RELA
GO:BP	response to decreased oxygen levels	GO:0036293	6.69641e-05	4.17416	299	11	3	62656	TP53,SRC,AKT1
GO:BP	oxoacid metabolic process	GO:0043436	6.75752e-05	4.17021	973	11	4	62656	TP53,STAT3,AKT1,MAPK14
GO:BP	regulation of gene silencing by RNA	GO:0060966	6.75752e-05	4.17021	36	11	2	62656	TP53,STAT3
GO:BP	regulation of ERK1 and ERK2 cascade	GO:0070372	6.75752e-05	4.17021	301	11	3	62656	MAPK3,JUN,SRC
GO:BP	intrinsic apoptotic signaling pathway	GO:0097193	6.75752e-05	4.17021	301	11	3	62656	TP53,SRC,AKT1
GO:BP	anoikis	GO:0043276	6.75752e-05	4.17021	36	11	2	62656	SRC,AKT1
GO:BP	positive regulation of glucose import	GO:0046326	6.75752e-05	4.17021	36	11	2	62656	AKT1,MAPK14
GO:BP	epithelial cell migration	GO:0010631	6.80034e-05	4.16747	302	11	3	62656	JUN,SRC,AKT1
GO:BP	intracellular receptor signaling pathway	GO:0030522	6.80034e-05	4.16747	302	11	3	62656	STAT3,SRC,RELA
GO:BP	cell morphogenesis	GO:0000902	6.81238e-05	4.1667	978	11	4	62656	SRC,MAPK14,HSP90AA1,DLG4
GO:BP	organic acid metabolic process	GO:0006082	6.82756e-05	4.16573	979	11	4	62656	TP53,STAT3,AKT1,MAPK14
GO:BP	homeostasis of number of cells	GO:0048872	6.89857e-05	4.16124	304	11	3	62656	STAT3,AKT1,MAPK14
GO:BP	epithelium migration	GO:0090132	6.9541e-05	4.15776	305	11	3	62656	JUN,SRC,AKT1
GO:BP	positive regulation of vascular associated smooth muscle cell proliferation	GO:1904707	7.02707e-05	4.15323	37	11	2	62656	JUN,SRC
GO:BP	positive regulation of telomere maintenance via telomere lengthening	GO:1904358	7.02707e-05	4.15323	37	11	2	62656	MAPK1,MAPK3
GO:BP	regulation of transcription from RNA polymerase II promoter in response to stress	GO:0043618	7.02707e-05	4.15323	37	11	2	62656	TP53,JUN
GO:BP	neuron projection development	GO:0031175	7.05782e-05	4.15133	990	11	4	62656	JUN,AKT1,HSP90AA1,DLG4
GO:BP	innate immune response	GO:0045087	7.21415e-05	4.14181	996	11	4	62656	TP53,SRC,RELA,HSP90AA1
GO:BP	tissue migration	GO:0090130	7.29236e-05	4.13713	311	11	3	62656	JUN,SRC,AKT1
GO:BP	positive regulation of lamellipodium organization	GO:1902745	7.36489e-05	4.13283	38	11	2	62656	SRC,HSP90AA1
GO:BP	chemical homeostasis	GO:0048878	7.37591e-05	4.13218	1003	11	4	62656	MAPK1,MAPK3,STAT3,AKT1
GO:BP	positive regulation of protein transport	GO:0051222	7.39414e-05	4.13111	313	11	3	62656	SRC,MAPK14,HSP90AA1
GO:BP	positive regulation of cell-cell adhesion	GO:0022409	7.66589e-05	4.11544	317	11	3	62656	SRC,RELA,AKT1
GO:BP	cardiac muscle cell apoptotic process	GO:0010659	7.69498e-05	4.11379	39	11	2	62656	TP53,HSP90AA1
GO:BP	response to growth hormone	GO:0060416	7.69498e-05	4.11379	39	11	2	62656	STAT3,AKT1
GO:BP	cognition	GO:0050890	7.75691e-05	4.11031	319	11	3	62656	MAPK1,SRC,DLG4
GO:BP	negative regulation of proteolysis	GO:0045861	7.75691e-05	4.11031	319	11	3	62656	TP53,SRC,AKT1
GO:BP	positive regulation of response to biotic stimulus	GO:0002833	7.81607e-05	4.10701	320	11	3	62656	SRC,RELA,HSP90AA1
GO:BP	positive regulation of protein import into nucleus	GO:0042307	7.97481e-05	4.09828	40	11	2	62656	MAPK14,HSP90AA1
GO:BP	telomere capping	GO:0016233	7.97481e-05	4.09828	40	11	2	62656	MAPK1,MAPK3
GO:BP	regulation of developmental growth	GO:0048638	7.97481e-05	4.09828	323	11	3	62656	STAT3,AKT1,MAPK14
GO:BP	positive regulation of cyclin-dependent protein serine/threonine kinase activity	GO:0045737	7.97481e-05	4.09828	40	11	2	62656	SRC,AKT1
GO:BP	negative regulation of DNA biosynthetic process	GO:2000279	7.97481e-05	4.09828	40	11	2	62656	TP53,SRC
GO:BP	positive regulation of glucose metabolic process	GO:0010907	7.97481e-05	4.09828	40	11	2	62656	SRC,AKT1
GO:BP	regulation of neuron death	GO:1901214	8.01396e-05	4.09615	324	11	3	62656	TP53,JUN,AKT1
GO:BP	regulation of endopeptidase activity	GO:0052548	8.07409e-05	4.09291	325	11	3	62656	STAT3,SRC,AKT1
GO:BP	response to oxygen levels	GO:0070482	8.209e-05	4.08571	327	11	3	62656	TP53,SRC,AKT1
GO:BP	positive regulation of nitric oxide biosynthetic process	GO:0045429	8.32614e-05	4.07956	41	11	2	62656	AKT1,HSP90AA1
GO:BP	positive regulation of establishment of protein localization	GO:1904951	8.33112e-05	4.0793	329	11	3	62656	SRC,MAPK14,HSP90AA1
GO:BP	cellular response to external stimulus	GO:0071496	8.39254e-05	4.07611	330	11	3	62656	MAPK1,MAPK3,TP53
GO:BP	striated muscle cell apoptotic process	GO:0010658	8.68274e-05	4.06134	42	11	2	62656	TP53,HSP90AA1
GO:BP	macrophage chemotaxis	GO:0048246	8.68274e-05	4.06134	42	11	2	62656	MAPK1,MAPK3
GO:BP	positive regulation of glucose transmembrane transport	GO:0010828	9.01437e-05	4.04506	43	11	2	62656	AKT1,MAPK14
GO:BP	positive regulation of nitric oxide metabolic process	GO:1904407	9.01437e-05	4.04506	43	11	2	62656	AKT1,HSP90AA1
GO:BP	positive regulation of cyclin-dependent protein kinase activity	GO:1904031	9.01437e-05	4.04506	43	11	2	62656	SRC,AKT1
GO:BP	regulation of inflammatory response to antigenic stimulus	GO:0002861	9.01437e-05	4.04506	43	11	2	62656	SRC,MAPK14
GO:BP	positive regulation of interleukin-12 production	GO:0032735	9.01437e-05	4.04506	43	11	2	62656	RELA,MAPK14
GO:BP	positive regulation of organ growth	GO:0046622	9.01437e-05	4.04506	43	11	2	62656	AKT1,MAPK14
GO:BP	post-transcriptional regulation of gene expression	GO:0010608	9.0897e-05	4.04145	1071	11	4	62656	TP53,STAT3,AKT1,MAPK14
GO:BP	cellular response to environmental stimulus	GO:0104004	9.16376e-05	4.03793	342	11	3	62656	MAPK3,TP53,MAPK14
GO:BP	cellular response to abiotic stimulus	GO:0071214	9.16376e-05	4.03793	342	11	3	62656	MAPK3,TP53,MAPK14
GO:BP	positive regulation of cyclase activity	GO:0031281	9.34923e-05	4.02922	44	11	2	62656	MAPK3,MAPK14
GO:BP	regulation of protein autophosphorylation	GO:0031952	9.34923e-05	4.02922	44	11	2	62656	JUN,SRC
GO:BP	regulation of macrophage migration	GO:1905521	9.34923e-05	4.02922	44	11	2	62656	MAPK1,MAPK3
GO:BP	leukocyte proliferation	GO:0070661	9.58688e-05	4.01832	348	11	3	62656	MAPK1,MAPK3,TP53
GO:BP	T cell costimulation	GO:0031295	9.68722e-05	4.0138	45	11	2	62656	SRC,AKT1
GO:BP	positive regulation of protein tyrosine kinase activity	GO:0061098	9.68722e-05	4.0138	45	11	2	62656	SRC,DLG4
GO:BP	regulation of erythrocyte differentiation	GO:0045646	9.68722e-05	4.0138	45	11	2	62656	STAT3,MAPK14
GO:BP	miRNA processing	GO:0035196	9.68722e-05	4.0138	45	11	2	62656	TP53,STAT3
GO:BP	hippo signaling	GO:0035329	9.68722e-05	4.0138	45	11	2	62656	SRC,MAPK14
GO:BP	immune response-activating cell surface receptor signaling pathway	GO:0002429	9.82137e-05	4.00783	352	11	3	62656	MAPK1,SRC,RELA
GO:BP	positive regulation of cell projection organization	GO:0031346	9.88847e-05	4.00487	353	11	3	62656	SRC,HSP90AA1,DLG4
GO:BP	positive regulation of Notch signaling pathway	GO:0045747	0.000100772	3.99666	46	11	2	62656	STAT3,SRC
GO:BP	positive regulation of proteolysis	GO:0045862	0.000102774	3.98811	358	11	3	62656	STAT3,SRC,AKT1
GO:BP	lymphocyte costimulation	GO:0031294	0.00010456	3.98063	47	11	2	62656	SRC,AKT1
GO:BP	labyrinthine layer development	GO:0060711	0.00010456	3.98063	47	11	2	62656	MAPK1,AKT1
GO:BP	regulation of release of cytochrome c from mitochondria	GO:0090199	0.00010456	3.98063	47	11	2	62656	TP53,AKT1
GO:BP	regulation of leukocyte cell-cell adhesion	GO:1903037	0.000107285	3.96946	364	11	3	62656	SRC,RELA,AKT1
GO:BP	regulation of innate immune response	GO:0045088	0.000108872	3.96309	366	11	3	62656	SRC,RELA,HSP90AA1
GO:BP	regulation of protein catabolic process	GO:0042176	0.000109406	3.96096	367	11	3	62656	RELA,AKT1,HSP90AA1
GO:BP	negative regulation of organelle organization	GO:0010639	0.000109406	3.96096	367	11	3	62656	TP53,SRC,AKT1
GO:BP	neuron death	GO:0070997	0.000111907	3.95114	370	11	3	62656	TP53,JUN,AKT1
GO:BP	response to antibiotic	GO:0046677	0.000112098	3.9504	49	11	2	62656	TP53,HSP90AA1
GO:BP	thymus development	GO:0048538	0.000112098	3.9504	49	11	2	62656	MAPK1,MAPK3
GO:BP	cellular response to amino acid starvation	GO:0034198	0.000112098	3.9504	49	11	2	62656	MAPK1,MAPK3
GO:BP	response to nicotine	GO:0035094	0.000112098	3.9504	49	11	2	62656	MAPK1,RELA
GO:BP	embryo development	GO:0009790	0.000112182	3.95008	1144	11	4	62656	MAPK1,MAPK3,TP53,AKT1
GO:BP	neuron development	GO:0048666	0.000112182	3.95008	1144	11	4	62656	JUN,AKT1,HSP90AA1,DLG4
GO:BP	regulation of inflammatory response	GO:0050727	0.000114259	3.94211	374	11	3	62656	SRC,RELA,MAPK14
GO:BP	response to exogenous dsRNA	GO:0043330	0.000115835	3.93616	50	11	2	62656	MAPK1,MAPK3
GO:BP	regulation of epithelial cell proliferation	GO:0050678	0.000115835	3.93616	376	11	3	62656	JUN,STAT3,AKT1
GO:BP	immune response-regulating cell surface receptor signaling pathway	GO:0002768	0.000119226	3.92363	380	11	3	62656	MAPK1,SRC,RELA
GO:BP	columnar/cuboidal epithelial cell development	GO:0002066	0.000120172	3.9202	51	11	2	62656	SRC,AKT1
GO:BP	response to salt	GO:1902074	0.000121661	3.91485	383	11	3	62656	JUN,HSP90AA1,DLG4
GO:BP	negative regulation of carbohydrate metabolic process	GO:0045912	0.00012399	3.90661	52	11	2	62656	TP53,STAT3
GO:BP	regulation of granulocyte chemotaxis	GO:0071622	0.00012399	3.90661	52	11	2	62656	MAPK1,MAPK3
GO:BP	lung morphogenesis	GO:0060425	0.00012399	3.90661	52	11	2	62656	MAPK1,MAPK3
GO:BP	response to amino acid starvation	GO:1990928	0.00012399	3.90661	52	11	2	62656	MAPK1,MAPK3
GO:BP	negative regulation of mitochondrion organization	GO:0010823	0.000128439	3.8913	53	11	2	62656	TP53,AKT1
GO:BP	face development	GO:0060324	0.000128439	3.8913	53	11	2	62656	MAPK1,MAPK3
GO:BP	regulation of lamellipodium organization	GO:1902743	0.000132952	3.87631	54	11	2	62656	SRC,HSP90AA1
GO:BP	mRNA transcription	GO:0009299	0.000132952	3.87631	54	11	2	62656	TP53,STAT3
GO:BP	regulation of carbohydrate catabolic process	GO:0043470	0.000137316	3.86228	55	11	2	62656	TP53,STAT3
GO:BP	vascular endothelial growth factor receptor signaling pathway	GO:0048010	0.000137316	3.86228	55	11	2	62656	SRC,MAPK14
GO:BP	regulation of glucose import	GO:0046324	0.000137316	3.86228	55	11	2	62656	AKT1,MAPK14
GO:BP	leukocyte cell-cell adhesion	GO:0007159	0.000137875	3.86051	402	11	3	62656	SRC,RELA,AKT1
GO:BP	regulation of peptidase activity	GO:0052547	0.000141731	3.84853	406	11	3	62656	STAT3,SRC,AKT1
GO:BP	release of cytochrome c from mitochondria	GO:0001836	0.000141731	3.84853	56	11	2	62656	TP53,AKT1
GO:BP	negative regulation of phosphate metabolic process	GO:0045936	0.000142369	3.84658	407	11	3	62656	TP53,JUN,AKT1
GO:BP	in utero embryonic development	GO:0001701	0.000142971	3.84475	408	11	3	62656	MAPK1,TP53,AKT1
GO:BP	negative regulation of phosphorus metabolic process	GO:0010563	0.000142971	3.84475	408	11	3	62656	TP53,JUN,AKT1
GO:BP	response to dsRNA	GO:0043331	0.00014575	3.83639	57	11	2	62656	MAPK1,MAPK3
GO:BP	regulation of nitric oxide biosynthetic process	GO:0045428	0.00014575	3.83639	57	11	2	62656	AKT1,HSP90AA1
GO:BP	cytokine production involved in inflammatory response	GO:0002534	0.000150481	3.82252	58	11	2	62656	STAT3,MAPK14
GO:BP	regulation of cytokine production involved in inflammatory response	GO:1900015	0.000150481	3.82252	58	11	2	62656	STAT3,MAPK14
GO:BP	regulation of protein-containing complex assembly	GO:0043254	0.000156825	3.80459	422	11	3	62656	TP53,SRC,HSP90AA1
GO:BP	regulation of nitric oxide metabolic process	GO:0080164	0.000160613	3.79422	60	11	2	62656	AKT1,HSP90AA1
GO:BP	ameboidal-type cell migration	GO:0001667	0.000164168	3.78471	429	11	3	62656	JUN,SRC,AKT1
GO:BP	regulation of protein import into nucleus	GO:0042306	0.000164791	3.78307	61	11	2	62656	MAPK14,HSP90AA1
GO:BP	T cell apoptotic process	GO:0070231	0.000164791	3.78307	61	11	2	62656	TP53,AKT1
GO:BP	macrophage migration	GO:1905517	0.000164791	3.78307	61	11	2	62656	MAPK1,MAPK3
GO:BP	positive regulation of nucleocytoplasmic transport	GO:0046824	0.000164791	3.78307	61	11	2	62656	MAPK14,HSP90AA1
GO:BP	regulation of membrane potential	GO:0042391	0.000165197	3.782	431	11	3	62656	SRC,AKT1,DLG4
GO:BP	regulation of cell cycle phase transition	GO:1901987	0.000169248	3.77148	435	11	3	62656	TP53,AKT1,MAPK14
GO:BP	regulation of interleukin-12 production	GO:0032655	0.000169248	3.77148	62	11	2	62656	RELA,MAPK14
GO:BP	interleukin-12 production	GO:0032615	0.000169248	3.77148	62	11	2	62656	RELA,MAPK14
GO:BP	regulation of vascular associated smooth muscle cell proliferation	GO:1904705	0.000174519	3.75816	63	11	2	62656	JUN,SRC
GO:BP	positive regulation of interleukin-8 production	GO:0032757	0.000179863	3.74506	64	11	2	62656	STAT3,RELA
GO:BP	regulation of neurotransmitter receptor activity	GO:0099601	0.000185003	3.73282	65	11	2	62656	SRC,DLG4
GO:BP	vascular associated smooth muscle cell proliferation	GO:1990874	0.000185003	3.73282	65	11	2	62656	JUN,SRC
GO:BP	positive regulation of fat cell differentiation	GO:0045600	0.000196033	3.70767	67	11	2	62656	AKT1,MAPK14
GO:BP	positive regulation of reactive oxygen species metabolic process	GO:2000379	0.000196033	3.70767	67	11	2	62656	TP53,MAPK14
GO:BP	regulation of nervous system development	GO:0051960	0.000198672	3.70186	461	11	3	62656	TP53,AKT1,DLG4
GO:BP	positive regulation of DNA-templated transcription initiation	GO:2000144	0.000201357	3.69603	68	11	2	62656	TP53,JUN
GO:BP	negative regulation of immune system process	GO:0002683	0.000204517	3.68927	466	11	3	62656	SRC,AKT1,MAPK14
GO:BP	animal organ formation	GO:0048645	0.000206128	3.68586	69	11	2	62656	MAPK1,MAPK3
GO:BP	regulation of cyclase activity	GO:0031279	0.000206128	3.68586	69	11	2	62656	MAPK3,MAPK14
GO:BP	striated muscle cell proliferation	GO:0014855	0.000206128	3.68586	69	11	2	62656	SRC,MAPK14
GO:BP	immune response-activating signaling pathway	GO:0002757	0.000209844	3.6781	471	11	3	62656	MAPK1,SRC,RELA
GO:BP	regulatory ncRNA processing	GO:0070918	0.000210929	3.67586	70	11	2	62656	TP53,STAT3
GO:BP	positive regulation of telomere maintenance	GO:0032206	0.000210929	3.67586	70	11	2	62656	MAPK1,MAPK3
GO:BP	regulation of mitochondrial membrane potential	GO:0051881	0.000210929	3.67586	70	11	2	62656	SRC,AKT1
GO:BP	regulation of amide metabolic process	GO:0034248	0.000211253	3.6752	473	11	3	62656	TP53,RELA,AKT1
GO:BP	synapse organization	GO:0050808	0.000212268	3.67312	474	11	3	62656	AKT1,MAPK14,DLG4
GO:BP	glucose import	GO:0046323	0.000215447	3.66666	71	11	2	62656	AKT1,MAPK14
GO:BP	positive regulation of cell adhesion	GO:0045785	0.000215447	3.66666	477	11	3	62656	SRC,RELA,AKT1
GO:BP	muscle cell apoptotic process	GO:0010657	0.000215447	3.66666	71	11	2	62656	TP53,HSP90AA1
GO:BP	mononuclear cell differentiation	GO:1903131	0.000219045	3.65947	480	11	3	62656	TP53,JUN,STAT3
GO:BP	nitric oxide biosynthetic process	GO:0006809	0.000220941	3.65572	72	11	2	62656	AKT1,HSP90AA1
GO:BP	negative regulation of protein modification process	GO:0031400	0.000221116	3.65538	482	11	3	62656	JUN,RELA,AKT1
GO:BP	positive regulation of MAPK cascade	GO:0043410	0.000221836	3.65397	483	11	3	62656	MAPK3,JUN,SRC
GO:BP	macromolecule catabolic process	GO:0009057	0.000221836	3.65397	1397	11	4	62656	RELA,AKT1,MAPK14,HSP90AA1
GO:BP	regulation of glucose transmembrane transport	GO:0010827	0.000225835	3.64621	73	11	2	62656	AKT1,MAPK14
GO:BP	regulation of behavior	GO:0050795	0.000237057	3.62515	75	11	2	62656	STAT3,DLG4
GO:BP	regulation of tissue remodeling	GO:0034103	0.000237057	3.62515	75	11	2	62656	TP53,SRC
GO:BP	inflammatory response to antigenic stimulus	GO:0002437	0.000237057	3.62515	75	11	2	62656	SRC,MAPK14
GO:BP	cellular response to ionizing radiation	GO:0071479	0.000237057	3.62515	75	11	2	62656	TP53,MAPK14
GO:BP	immune response-regulating signaling pathway	GO:0002764	0.000242199	3.61583	499	11	3	62656	MAPK1,SRC,RELA
GO:BP	positive regulation of carbohydrate metabolic process	GO:0045913	0.000242401	3.61547	76	11	2	62656	SRC,AKT1
GO:BP	execution phase of apoptosis	GO:0097194	0.000242401	3.61547	76	11	2	62656	TP53,AKT1
GO:BP	cell growth	GO:0016049	0.000247782	3.60593	504	11	3	62656	TP53,AKT1,HSP90AA1
GO:BP	cellular response to virus	GO:0098586	0.000247782	3.60593	77	11	2	62656	MAPK14,HSP90AA1
GO:BP	negative regulation of cysteine-type endopeptidase activity involved in apoptotic process	GO:0043154	0.000247782	3.60593	77	11	2	62656	SRC,AKT1
GO:BP	positive regulation of apoptotic process	GO:0043065	0.000251707	3.5991	507	11	3	62656	TP53,JUN,SRC
GO:BP	nitric oxide metabolic process	GO:0046209	0.000253559	3.59592	78	11	2	62656	AKT1,HSP90AA1
GO:BP	positive regulation of cellular component biogenesis	GO:0044089	0.000253935	3.59528	509	11	3	62656	TP53,SRC,HSP90AA1
GO:BP	reactive nitrogen species metabolic process	GO:2001057	0.000259386	3.58605	79	11	2	62656	AKT1,HSP90AA1
GO:BP	regulation of protein transport	GO:0051223	0.000262148	3.58145	515	11	3	62656	SRC,MAPK14,HSP90AA1
GO:BP	regulation of DNA-templated transcription initiation	GO:2000142	0.000265263	3.57632	80	11	2	62656	TP53,JUN
GO:BP	regulation of protein tyrosine kinase activity	GO:0061097	0.000271571	3.56612	81	11	2	62656	SRC,DLG4
GO:BP	positive regulation of programmed cell death	GO:0043068	0.000271673	3.56595	522	11	3	62656	TP53,JUN,SRC
GO:BP	positive regulation of catabolic process	GO:0009896	0.000277166	3.55726	526	11	3	62656	MAPK3,AKT1,HSP90AA1
GO:BP	production of molecular mediator involved in inflammatory response	GO:0002532	0.000277166	3.55726	82	11	2	62656	STAT3,MAPK14
GO:BP	neural crest cell development	GO:0014032	0.000283585	3.54732	83	11	2	62656	MAPK1,MAPK3
GO:BP	regulation of interleukin-8 production	GO:0032677	0.000295793	3.52901	85	11	2	62656	STAT3,RELA
GO:BP	interleukin-8 production	GO:0032637	0.000295793	3.52901	85	11	2	62656	STAT3,RELA
GO:BP	lymphocyte apoptotic process	GO:0070227	0.000295793	3.52901	85	11	2	62656	TP53,AKT1
GO:BP	cellular response to dopamine	GO:1903351	0.000295793	3.52901	85	11	2	62656	MAPK1,MAPK3
GO:BP	regulation of establishment of protein localization	GO:0070201	0.000296963	3.5273	540	11	3	62656	SRC,MAPK14,HSP90AA1
GO:BP	response to dopamine	GO:1903350	0.000301968	3.52004	86	11	2	62656	MAPK1,MAPK3
GO:BP	mitochondrion organization	GO:0007005	0.000302668	3.51903	544	11	3	62656	TP53,AKT1,HSP90AA1
GO:BP	response to osmotic stress	GO:0006970	0.000307764	3.51178	87	11	2	62656	TP53,HSP90AA1
GO:BP	cellular response to hydrogen peroxide	GO:0070301	0.000307764	3.51178	87	11	2	62656	SRC,RELA
GO:BP	regulation of fibroblast proliferation	GO:0048145	0.000320772	3.4938	89	11	2	62656	TP53,JUN
GO:BP	stem cell development	GO:0048864	0.000320772	3.4938	89	11	2	62656	MAPK1,MAPK3
GO:BP	regulation of organ growth	GO:0046620	0.000320772	3.4938	89	11	2	62656	AKT1,MAPK14
GO:BP	embryonic placenta development	GO:0001892	0.000326685	3.48587	90	11	2	62656	MAPK1,AKT1
GO:BP	negative regulation of cysteine-type endopeptidase activity	GO:2000117	0.000326685	3.48587	90	11	2	62656	SRC,AKT1
GO:BP	cell cycle phase transition	GO:0044770	0.000326685	3.48587	560	11	3	62656	TP53,AKT1,MAPK14
GO:BP	negative regulation of gene expression	GO:0010629	0.000329999	3.48149	1570	11	4	62656	TP53,STAT3,AKT1,MAPK14
GO:BP	cellular response to UV	GO:0034644	0.000339526	3.46913	92	11	2	62656	TP53,MAPK14
GO:BP	lamellipodium organization	GO:0097581	0.000339526	3.46913	92	11	2	62656	SRC,HSP90AA1
GO:BP	selective autophagy	GO:0061912	0.000339526	3.46913	92	11	2	62656	MAPK3,TP53
GO:BP	regulation of cellular pH	GO:0030641	0.000346013	3.46091	93	11	2	62656	MAPK1,MAPK3
GO:BP	regulation of postsynaptic membrane neurotransmitter receptor levels	GO:0099072	0.000346013	3.46091	93	11	2	62656	HSP90AA1,DLG4
GO:BP	regulation of system process	GO:0044057	0.000347424	3.45914	574	11	3	62656	SRC,HSP90AA1,DLG4
GO:BP	response to wounding	GO:0009611	0.000350533	3.45527	576	11	3	62656	JUN,SRC,MAPK14
GO:BP	cellular response to organic cyclic compound	GO:0071407	0.000353657	3.45142	578	11	3	62656	MAPK1,MAPK3,SRC
GO:BP	negative regulation of protein binding	GO:0032091	0.00035912	3.44476	95	11	2	62656	MAPK3,AKT1
GO:BP	neural crest cell differentiation	GO:0014033	0.000365738	3.43683	96	11	2	62656	MAPK1,MAPK3
GO:BP	negative regulation of protein modification by small protein conjugation or removal	GO:1903321	0.000365738	3.43683	96	11	2	62656	RELA,AKT1
GO:BP	positive regulation of leukocyte chemotaxis	GO:0002690	0.0003729	3.42841	97	11	2	62656	MAPK1,MAPK3
GO:BP	positive regulation of cell death	GO:0010942	0.000373228	3.42803	590	11	3	62656	TP53,JUN,SRC
GO:BP	regulation of transmembrane transport	GO:0034762	0.000376466	3.42427	592	11	3	62656	AKT1,MAPK14,DLG4
GO:BP	cellular senescence	GO:0090398	0.000386884	3.41242	99	11	2	62656	TP53,MAPK14
GO:BP	negative regulation of intrinsic apoptotic signaling pathway	GO:2001243	0.000392639	3.40601	100	11	2	62656	SRC,AKT1
GO:BP	positive regulation of myeloid cell differentiation	GO:0045639	0.000392639	3.40601	100	11	2	62656	STAT3,MAPK14
GO:BP	cellular response to catecholamine stimulus	GO:0071870	0.000392639	3.40601	100	11	2	62656	MAPK1,MAPK3
GO:BP	cellular response to monoamine stimulus	GO:0071868	0.000392639	3.40601	100	11	2	62656	MAPK1,MAPK3
GO:BP	vesicle-mediated transport	GO:0016192	0.000392756	3.40588	1654	11	4	62656	MAPK1,MAPK3,SRC,DLG4
GO:BP	endomembrane system organization	GO:0010256	0.000397626	3.40053	605	11	3	62656	MAPK1,MAPK3,AKT1
GO:BP	regulation of generation of precursor metabolites and energy	GO:0043467	0.000406879	3.39053	102	11	2	62656	TP53,AKT1
GO:BP	response to monoamine	GO:0071867	0.000413252	3.38379	103	11	2	62656	MAPK1,MAPK3
GO:BP	regulation of pH	GO:0006885	0.000413252	3.38379	103	11	2	62656	MAPK1,MAPK3
GO:BP	response to catecholamine	GO:0071869	0.000413252	3.38379	103	11	2	62656	MAPK1,MAPK3
GO:BP	tumor necrosis factor-mediated signaling pathway	GO:0033209	0.000419651	3.37711	104	11	2	62656	TP53,RELA
GO:BP	embryonic morphogenesis	GO:0048598	0.000419651	3.37711	618	11	3	62656	MAPK1,MAPK3,TP53
GO:BP	osteoclast differentiation	GO:0030316	0.000419651	3.37711	104	11	2	62656	SRC,MAPK14
GO:BP	positive regulation of protein localization to membrane	GO:1905477	0.000427197	3.36937	105	11	2	62656	AKT1,DLG4
GO:BP	cellular response to interleukin-1	GO:0071347	0.000433661	3.36285	106	11	2	62656	MAPK3,RELA
GO:BP	fibroblast proliferation	GO:0048144	0.000433661	3.36285	106	11	2	62656	TP53,JUN
GO:BP	apoptotic mitochondrial changes	GO:0008637	0.000433661	3.36285	106	11	2	62656	TP53,AKT1
GO:BP	chemotaxis	GO:0006935	0.00044303	3.35357	631	11	3	62656	MAPK1,MAPK3,MAPK14
GO:BP	taxis	GO:0042330	0.000446593	3.35009	633	11	3	62656	MAPK1,MAPK3,MAPK14
GO:BP	regulation of signal transduction by p53 class mediator	GO:1901796	0.000448412	3.34832	108	11	2	62656	TP53,AKT1
GO:BP	positive regulation of peptidyl-serine phosphorylation	GO:0033138	0.000455562	3.34145	109	11	2	62656	AKT1,HSP90AA1
GO:BP	epidermal growth factor receptor signaling pathway	GO:0007173	0.000455562	3.34145	109	11	2	62656	SRC,AKT1
GO:BP	glucose transmembrane transport	GO:1904659	0.000463351	3.33409	110	11	2	62656	AKT1,MAPK14
GO:BP	negative regulation of catalytic activity	GO:0043086	0.000466777	3.33089	644	11	3	62656	TP53,SRC,AKT1
GO:BP	peptidyl-threonine phosphorylation	GO:0018107	0.00046816	3.32961	111	11	2	62656	MAPK1,AKT1
GO:BP	response to heat	GO:0009408	0.00046816	3.32961	111	11	2	62656	AKT1,HSP90AA1
GO:BP	regulation of nucleocytoplasmic transport	GO:0046822	0.00046816	3.32961	111	11	2	62656	MAPK14,HSP90AA1
GO:BP	regulation of cyclin-dependent protein serine/threonine kinase activity	GO:0000079	0.00046816	3.32961	111	11	2	62656	SRC,AKT1
GO:BP	cellular response to ketone	GO:1901655	0.00046816	3.32961	111	11	2	62656	SRC,AKT1
GO:BP	positive regulation of protein kinase B signaling	GO:0051897	0.000474791	3.3235	112	11	2	62656	SRC,HSP90AA1
GO:BP	fatty acid oxidation	GO:0019395	0.000474791	3.3235	112	11	2	62656	AKT1,MAPK14
GO:BP	positive regulation of chromosome organization	GO:2001252	0.000474791	3.3235	112	11	2	62656	MAPK1,MAPK3
GO:BP	glycogen cell differentiation involved in embryonic placenta development	GO:0060709	0.000480556	3.31826	1	11	1	62656	AKT1
GO:BP	negative regulation of G1 to G0 transition	GO:1903451	0.000480556	3.31826	1	11	1	62656	TP53
GO:BP	negative regulation of pentose-phosphate shunt	GO:1905856	0.000480556	3.31826	1	11	1	62656	TP53
GO:BP	regulation of apolipoprotein binding	GO:2000656	0.000480556	3.31826	1	11	1	62656	MAPK3
GO:BP	negative regulation of apolipoprotein binding	GO:2000657	0.000480556	3.31826	1	11	1	62656	MAPK3
GO:BP	regulation of cyclin-dependent protein kinase activity	GO:1904029	0.000487502	3.31202	114	11	2	62656	SRC,AKT1
GO:BP	hexose transmembrane transport	GO:0008645	0.000487502	3.31202	114	11	2	62656	AKT1,MAPK14
GO:BP	proteolysis	GO:0006508	0.000497787	3.30296	1780	11	4	62656	TP53,STAT3,SRC,AKT1
GO:BP	plasma membrane bounded cell projection morphogenesis	GO:0120039	0.000504139	3.29745	666	11	3	62656	SRC,HSP90AA1,DLG4
GO:BP	monosaccharide transmembrane transport	GO:0015749	0.000511514	3.29114	117	11	2	62656	AKT1,MAPK14
GO:BP	cell projection morphogenesis	GO:0048858	0.000514044	3.289	671	11	3	62656	SRC,HSP90AA1,DLG4
GO:BP	lipid oxidation	GO:0034440	0.000517659	3.28596	118	11	2	62656	AKT1,MAPK14
GO:BP	T cell activation involved in immune response	GO:0002286	0.000517659	3.28596	118	11	2	62656	TP53,STAT3
GO:BP	mitochondrial membrane organization	GO:0007006	0.000517659	3.28596	118	11	2	62656	TP53,HSP90AA1
GO:BP	chordate embryonic development	GO:0043009	0.000518206	3.2855	674	11	3	62656	MAPK1,TP53,AKT1
GO:BP	negative regulation of cell differentiation	GO:0045596	0.000528921	3.27661	679	11	3	62656	MAPK1,TP53,STAT3
GO:BP	columnar/cuboidal epithelial cell differentiation	GO:0002065	0.000541543	3.26637	121	11	2	62656	SRC,AKT1
GO:BP	peptidyl-threonine modification	GO:0018210	0.000541543	3.26637	121	11	2	62656	MAPK1,AKT1
GO:BP	leukocyte apoptotic process	GO:0071887	0.000549826	3.25977	122	11	2	62656	TP53,AKT1
GO:BP	cell part morphogenesis	GO:0032990	0.000554074	3.25643	691	11	3	62656	SRC,HSP90AA1,DLG4
GO:BP	response to hydrogen peroxide	GO:0042542	0.000557404	3.25383	123	11	2	62656	SRC,RELA
GO:BP	immune effector process	GO:0002252	0.000557404	3.25383	693	11	3	62656	TP53,STAT3,SRC
GO:BP	embryo development ending in birth or egg hatching	GO:0009792	0.000563729	3.24893	696	11	3	62656	MAPK1,TP53,AKT1
GO:BP	establishment of protein localization to mitochondrion	GO:0072655	0.000563729	3.24893	124	11	2	62656	AKT1,HSP90AA1
GO:BP	excitatory postsynaptic potential	GO:0060079	0.000563729	3.24893	124	11	2	62656	AKT1,DLG4
GO:BP	regulation of leukocyte chemotaxis	GO:0002688	0.000572129	3.24251	125	11	2	62656	MAPK1,MAPK3
GO:BP	NIK/NF-kappaB signaling	GO:0038061	0.00058058	3.23614	126	11	2	62656	RELA,AKT1
GO:BP	cellular response to light stimulus	GO:0071482	0.000589082	3.22982	127	11	2	62656	TP53,MAPK14
GO:BP	negative regulation of cell population proliferation	GO:0008285	0.000590887	3.2285	709	11	3	62656	TP53,JUN,STAT3
GO:BP	DNA damage checkpoint signaling	GO:0000077	0.000596896	3.2241	128	11	2	62656	TP53,MAPK14
GO:BP	carbohydrate transmembrane transport	GO:0034219	0.000603998	3.21896	129	11	2	62656	AKT1,MAPK14
GO:BP	ear morphogenesis	GO:0042471	0.000603998	3.21896	129	11	2	62656	MAPK1,MAPK3
GO:BP	erythrocyte differentiation	GO:0030218	0.000603998	3.21896	129	11	2	62656	STAT3,MAPK14
GO:BP	protein localization to mitochondrion	GO:0070585	0.000612622	3.21281	130	11	2	62656	AKT1,HSP90AA1
GO:BP	epithelial cell differentiation	GO:0030855	0.000618663	3.20855	722	11	3	62656	JUN,SRC,AKT1
GO:BP	granulocyte chemotaxis	GO:0071621	0.000619774	3.20777	131	11	2	62656	MAPK1,MAPK3
GO:BP	chemical synaptic transmission, postsynaptic	GO:0099565	0.000619774	3.20777	131	11	2	62656	AKT1,DLG4
GO:BP	regulation of cell cycle process	GO:0010564	0.000626466	3.2031	726	11	3	62656	TP53,AKT1,MAPK14
GO:BP	regulation of fat cell differentiation	GO:0045598	0.000646825	3.18921	134	11	2	62656	AKT1,MAPK14
GO:BP	platelet activation	GO:0030168	0.000655688	3.1833	135	11	2	62656	SRC,MAPK14
GO:BP	DNA integrity checkpoint signaling	GO:0031570	0.000663789	3.17797	136	11	2	62656	TP53,MAPK14
GO:BP	T cell receptor signaling pathway	GO:0050852	0.000663789	3.17797	136	11	2	62656	MAPK1,RELA
GO:BP	erythrocyte homeostasis	GO:0034101	0.000682567	3.16585	138	11	2	62656	STAT3,MAPK14
GO:BP	cellular response to hypoxia	GO:0071456	0.00070158	3.15392	140	11	2	62656	TP53,SRC
GO:BP	negative regulation of DNA metabolic process	GO:0051053	0.000710743	3.14829	141	11	2	62656	TP53,SRC
GO:BP	regulation of peptidyl-serine phosphorylation	GO:0033135	0.000719082	3.14322	142	11	2	62656	AKT1,HSP90AA1
GO:BP	positive regulation of small molecule metabolic process	GO:0062013	0.000719082	3.14322	142	11	2	62656	SRC,AKT1
GO:BP	response to ionizing radiation	GO:0010212	0.000727451	3.1382	143	11	2	62656	TP53,MAPK14
GO:BP	regulation of reactive oxygen species metabolic process	GO:2000377	0.000727451	3.1382	143	11	2	62656	TP53,MAPK14
GO:BP	cardiocyte differentiation	GO:0035051	0.000735849	3.13321	144	11	2	62656	MAPK1,MAPK3
GO:BP	positive regulation of chemotaxis	GO:0050921	0.000735849	3.13321	144	11	2	62656	MAPK1,MAPK3
GO:BP	phosphatidylinositol 3-kinase signaling	GO:0014065	0.000745171	3.12774	145	11	2	62656	SRC,AKT1
GO:BP	liver development	GO:0001889	0.00075454	3.12232	146	11	2	62656	JUN,RELA
GO:BP	regulation of postsynaptic membrane potential	GO:0060078	0.000763956	3.11693	147	11	2	62656	AKT1,DLG4
GO:BP	hepaticobiliary system development	GO:0061008	0.000783866	3.10576	149	11	2	62656	JUN,RELA
GO:BP	negative regulation of inflammatory response	GO:0050728	0.000792483	3.10101	150	11	2	62656	SRC,MAPK14
GO:BP	positive regulation of leukocyte migration	GO:0002687	0.000792483	3.10101	150	11	2	62656	MAPK1,MAPK3
GO:BP	regulation of nervous system process	GO:0031644	0.000800172	3.09682	151	11	2	62656	SRC,DLG4
GO:BP	cellular component morphogenesis	GO:0032989	0.000800172	3.09682	796	11	3	62656	SRC,HSP90AA1,DLG4
GO:BP	regulation of mitochondrion organization	GO:0010821	0.000800172	3.09682	151	11	2	62656	TP53,AKT1
GO:BP	brain development	GO:0007420	0.000803882	3.09481	798	11	3	62656	TP53,SRC,DLG4
GO:BP	positive regulation of lipid metabolic process	GO:0045834	0.000808835	3.09214	152	11	2	62656	SRC,AKT1
GO:BP	carbohydrate transport	GO:0008643	0.000817525	3.0875	153	11	2	62656	AKT1,MAPK14
GO:BP	negative regulation of endopeptidase activity	GO:0010951	0.000817525	3.0875	153	11	2	62656	SRC,AKT1
GO:BP	DNA-templated transcription initiation	GO:0006352	0.000826242	3.08289	154	11	2	62656	TP53,JUN
GO:BP	multicellular organism growth	GO:0035264	0.000826242	3.08289	154	11	2	62656	TP53,STAT3
GO:BP	positive regulation of intracellular protein transport	GO:0090316	0.000846749	3.07225	156	11	2	62656	MAPK14,HSP90AA1
GO:BP	positive regulation of NF-kappaB transcription factor activity	GO:0051092	0.00085658	3.06723	157	11	2	62656	STAT3,RELA
GO:BP	protein localization to membrane	GO:0072657	0.000862249	3.06437	820	11	3	62656	AKT1,HSP90AA1,DLG4
GO:BP	carbohydrate catabolic process	GO:0016052	0.000864417	3.06328	158	11	2	62656	TP53,STAT3
GO:BP	Golgi organization	GO:0007030	0.000864417	3.06328	158	11	2	62656	MAPK1,MAPK3
GO:BP	primary ovarian follicle growth	GO:0001545	0.000875088	3.05795	2	11	1	62656	SRC
GO:BP	positive regulation of male germ cell proliferation	GO:2000256	0.000875088	3.05795	2	11	1	62656	SRC
GO:BP	leading edge cell differentiation	GO:0035026	0.000875088	3.05795	2	11	1	62656	JUN
GO:BP	positive regulation of metalloendopeptidase activity	GO:1904685	0.000875088	3.05795	2	11	1	62656	STAT3
GO:BP	cellular response to prolactin	GO:1990646	0.000875088	3.05795	2	11	1	62656	SRC
GO:BP	positive regulation of postsynaptic membrane organization	GO:1901628	0.000875088	3.05795	2	11	1	62656	DLG4
GO:BP	granulocyte migration	GO:0097530	0.000875088	3.05795	160	11	2	62656	MAPK1,MAPK3
GO:BP	positive regulation of germ cell proliferation	GO:1905938	0.000875088	3.05795	2	11	1	62656	SRC
GO:BP	positive regulation of AMPA glutamate receptor clustering	GO:1904719	0.000875088	3.05795	2	11	1	62656	DLG4
GO:BP	positive regulation of ovarian follicle development	GO:2000386	0.000875088	3.05795	2	11	1	62656	SRC
GO:BP	cytosine metabolic process	GO:0019858	0.000875088	3.05795	2	11	1	62656	MAPK1
GO:BP	neuromuscular process	GO:0050905	0.000884911	3.0531	161	11	2	62656	HSP90AA1,DLG4
GO:BP	positive regulation of developmental growth	GO:0048639	0.000894848	3.04825	162	11	2	62656	AKT1,MAPK14
GO:BP	regulation of signaling receptor activity	GO:0010469	0.000904829	3.04343	163	11	2	62656	SRC,DLG4
GO:BP	organ growth	GO:0035265	0.000914853	3.03865	164	11	2	62656	AKT1,MAPK14
GO:BP	positive regulation of leukocyte proliferation	GO:0070665	0.000923854	3.0344	165	11	2	62656	MAPK1,MAPK3
GO:BP	regulation of G1/S transition of mitotic cell cycle	GO:2000045	0.000923854	3.0344	165	11	2	62656	TP53,AKT1
GO:BP	mRNA metabolic process	GO:0016071	0.000932669	3.03027	2152	11	4	62656	TP53,STAT3,AKT1,MAPK14
GO:BP	regulation of protein kinase B signaling	GO:0051896	0.000932879	3.03017	166	11	2	62656	SRC,HSP90AA1
GO:BP	regulation of mRNA stability	GO:0043488	0.000954281	3.02032	168	11	2	62656	AKT1,MAPK14
GO:BP	positive regulation of synaptic transmission	GO:0050806	0.000964508	3.01569	169	11	2	62656	MAPK1,DLG4
GO:BP	tissue remodeling	GO:0048771	0.000986219	3.00603	171	11	2	62656	TP53,SRC
GO:BP	myeloid cell homeostasis	GO:0002262	0.000996584	3.00149	172	11	2	62656	STAT3,MAPK14
GO:BP	regulation of anatomical structure morphogenesis	GO:0022603	0.00102831	2.98788	880	11	3	62656	STAT3,SRC,DLG4
GO:BP	phosphatidylinositol-mediated signaling	GO:0048015	0.00104083	2.98262	176	11	2	62656	SRC,AKT1
GO:BP	signal transduction by p53 class mediator	GO:0072331	0.00106206	2.97385	178	11	2	62656	TP53,AKT1
GO:BP	neuron migration	GO:0001764	0.00106206	2.97385	178	11	2	62656	STAT3,HSP90AA1
GO:BP	inositol lipid-mediated signaling	GO:0048017	0.00108468	2.9647	180	11	2	62656	SRC,AKT1
GO:BP	regulation of protein localization to membrane	GO:1905475	0.0010942	2.9609	181	11	2	62656	AKT1,DLG4
GO:BP	regulation of RNA stability	GO:0043487	0.0010942	2.9609	181	11	2	62656	AKT1,MAPK14
GO:BP	protein modification by small protein conjugation	GO:0032446	0.00110701	2.95585	905	11	3	62656	RELA,AKT1,HSP90AA1
GO:BP	localization within membrane	GO:0051668	0.0011345	2.9452	913	11	3	62656	AKT1,HSP90AA1,DLG4
GO:BP	regulation of mRNA catabolic process	GO:0061013	0.00113892	2.94351	185	11	2	62656	AKT1,MAPK14
GO:BP	response to temperature stimulus	GO:0009266	0.00114858	2.93984	186	11	2	62656	AKT1,HSP90AA1
GO:BP	negative regulation of immune response	GO:0050777	0.00114858	2.93984	186	11	2	62656	SRC,MAPK14
GO:BP	negative regulation of developmental process	GO:0051093	0.0011806	2.9279	927	11	3	62656	MAPK1,TP53,STAT3
GO:BP	lung development	GO:0030324	0.00118302	2.92701	189	11	2	62656	MAPK1,MAPK3
GO:BP	regulation of stress-activated MAPK cascade	GO:0032872	0.00120396	2.91939	191	11	2	62656	MAPK1,MAPK3
GO:BP	postsynapse organization	GO:0099173	0.00120396	2.91939	191	11	2	62656	AKT1,DLG4
GO:BP	cellular response to radiation	GO:0071478	0.00120396	2.91939	191	11	2	62656	TP53,MAPK14
GO:BP	regulation of cell cycle G1/S phase transition	GO:1902806	0.001225	2.91186	193	11	2	62656	TP53,AKT1
GO:BP	cell cycle checkpoint signaling	GO:0000075	0.001225	2.91186	193	11	2	62656	TP53,MAPK14
GO:BP	respiratory tube development	GO:0030323	0.001225	2.91186	193	11	2	62656	MAPK1,MAPK3
GO:BP	regulation of stress-activated protein kinase signaling cascade	GO:0070302	0.00123626	2.90789	194	11	2	62656	MAPK1,MAPK3
GO:BP	positive regulation of protein serine/threonine kinase activity	GO:0071902	0.00124756	2.90394	195	11	2	62656	SRC,AKT1
GO:BP	angiotensin-activated signaling pathway involved in heart process	GO:0086098	0.00124871	2.90354	3	11	1	62656	SRC
GO:BP	positive regulation of non-membrane spanning protein tyrosine kinase activity	GO:1903997	0.00124871	2.90354	3	11	1	62656	SRC
GO:BP	negative regulation of glucose catabolic process to lactate via pyruvate	GO:1904024	0.00124871	2.90354	3	11	1	62656	TP53
GO:BP	cellular response to anisomycin	GO:0072740	0.00124871	2.90354	3	11	1	62656	JUN
GO:BP	response to insulin-like growth factor stimulus	GO:1990418	0.00124871	2.90354	3	11	1	62656	AKT1
GO:BP	regulation of postsynaptic membrane organization	GO:1901626	0.00124871	2.90354	3	11	1	62656	DLG4
GO:BP	response to prolactin	GO:1990637	0.00124871	2.90354	3	11	1	62656	SRC
GO:BP	negative regulation of primary miRNA processing	GO:2000635	0.00124871	2.90354	3	11	1	62656	STAT3
GO:BP	regulation of primary miRNA processing	GO:2000634	0.00124871	2.90354	3	11	1	62656	STAT3
GO:BP	positive regulation of platelet-derived growth factor receptor-beta signaling pathway	GO:2000588	0.00124871	2.90354	3	11	1	62656	SRC
GO:BP	positive regulation of intracellular transport	GO:0032388	0.00128313	2.89173	199	11	2	62656	MAPK14,HSP90AA1
GO:BP	regulation of cell projection assembly	GO:0060491	0.00129454	2.88789	200	11	2	62656	SRC,HSP90AA1
GO:BP	mitochondrial transport	GO:0006839	0.00130598	2.88406	201	11	2	62656	TP53,HSP90AA1
GO:BP	regulation of hydrolase activity	GO:0051336	0.0013092	2.88299	969	11	3	62656	STAT3,SRC,AKT1
GO:BP	cellular response to salt	GO:1902075	0.00131457	2.88122	202	11	2	62656	JUN,DLG4
GO:BP	regulation of cellular component biogenesis	GO:0044087	0.00131457	2.88122	971	11	3	62656	TP53,SRC,HSP90AA1
GO:BP	regulation of cysteine-type endopeptidase activity involved in apoptotic process	GO:0043281	0.00132607	2.87743	203	11	2	62656	SRC,AKT1
GO:BP	innate immune response-activating signaling pathway	GO:0002758	0.0013376	2.87367	204	11	2	62656	SRC,RELA
GO:BP	lipid modification	GO:0030258	0.00134918	2.86993	205	11	2	62656	AKT1,MAPK14
GO:BP	lymphocyte activation involved in immune response	GO:0002285	0.00137393	2.86204	207	11	2	62656	TP53,STAT3
GO:BP	regulation of synaptic plasticity	GO:0048167	0.00139887	2.85422	209	11	2	62656	MAPK1,DLG4
GO:BP	cartilage development	GO:0051216	0.00141065	2.85058	210	11	2	62656	MAPK3,MAPK14
GO:BP	regulation of myeloid cell differentiation	GO:0045637	0.00142246	2.84696	211	11	2	62656	STAT3,MAPK14
GO:BP	protein stabilization	GO:0050821	0.00143119	2.8443	212	11	2	62656	TP53,HSP90AA1
GO:BP	regulation of protein ubiquitination	GO:0031396	0.00143119	2.8443	212	11	2	62656	AKT1,HSP90AA1
GO:BP	response to ketone	GO:1901654	0.00143119	2.8443	212	11	2	62656	SRC,AKT1
GO:BP	respiratory system development	GO:0060541	0.00145495	2.83715	214	11	2	62656	MAPK1,MAPK3
GO:BP	positive regulation of protein catabolic process	GO:0045732	0.00145495	2.83715	214	11	2	62656	AKT1,HSP90AA1
GO:BP	epithelial cell development	GO:0002064	0.00148045	2.82961	216	11	2	62656	SRC,AKT1
GO:BP	negative regulation of neuron death	GO:1901215	0.00149085	2.82657	217	11	2	62656	JUN,AKT1
GO:BP	regulation of neuron apoptotic process	GO:0043523	0.00149085	2.82657	217	11	2	62656	TP53,JUN
GO:BP	protein catabolic process	GO:0030163	0.00158107	2.80105	1041	11	3	62656	RELA,AKT1,HSP90AA1
GO:BP	negative regulation of peptidase activity	GO:0010466	0.00158262	2.80062	224	11	2	62656	SRC,AKT1
GO:BP	regulation of chemotaxis	GO:0050920	0.00158262	2.80062	224	11	2	62656	MAPK1,MAPK3
GO:BP	negative regulation of fermentation	GO:1901003	0.00159267	2.79788	4	11	1	62656	TP53
GO:BP	regulation of glucose catabolic process to lactate via pyruvate	GO:1904023	0.00159267	2.79788	4	11	1	62656	TP53
GO:BP	regulation of non-membrane spanning protein tyrosine kinase activity	GO:1903995	0.00159267	2.79788	4	11	1	62656	SRC
GO:BP	glucose catabolic process to lactate via pyruvate	GO:0019661	0.00159267	2.79788	4	11	1	62656	TP53
GO:BP	oligodendrocyte apoptotic process	GO:0097252	0.00159267	2.79788	4	11	1	62656	TP53
GO:BP	negative regulation of long-chain fatty acid import across plasma membrane	GO:0010748	0.00159267	2.79788	4	11	1	62656	AKT1
GO:BP	negative regulation of transcription from RNA polymerase II promoter in response to endoplasmic reticulum stress	GO:1990441	0.00159267	2.79788	4	11	1	62656	JUN
GO:BP	glucose catabolic process to lactate	GO:0019659	0.00159267	2.79788	4	11	1	62656	TP53
GO:BP	cellular response to actinomycin D	GO:0072717	0.00159267	2.79788	4	11	1	62656	TP53
GO:BP	negative regulation of long-chain fatty acid import into cell	GO:0140213	0.00159267	2.79788	4	11	1	62656	AKT1
GO:BP	regulation of synaptic membrane adhesion	GO:0099179	0.00159267	2.79788	4	11	1	62656	MAPK14
GO:BP	oxidative stress-induced premature senescence	GO:0090403	0.00159267	2.79788	4	11	1	62656	TP53
GO:BP	T cell proliferation involved in immune response	GO:0002309	0.00159267	2.79788	4	11	1	62656	TP53
GO:BP	glycolytic fermentation	GO:0019660	0.00159267	2.79788	4	11	1	62656	TP53
GO:BP	positive regulation of endodeoxyribonuclease activity	GO:0032079	0.00159267	2.79788	4	11	1	62656	AKT1
GO:BP	regulation of G1 to G0 transition	GO:1903450	0.00159267	2.79788	4	11	1	62656	TP53
GO:BP	response to anisomycin	GO:0072739	0.00159267	2.79788	4	11	1	62656	JUN
GO:BP	reactive oxygen species metabolic process	GO:0072593	0.00159404	2.7975	227	11	2	62656	TP53,MAPK14
GO:BP	protein modification by small protein conjugation or removal	GO:0070647	0.00159834	2.79633	1053	11	3	62656	RELA,AKT1,HSP90AA1
GO:BP	osteoblast differentiation	GO:0001649	0.00160461	2.79463	228	11	2	62656	AKT1,MAPK14
GO:BP	regulation of intracellular protein transport	GO:0033157	0.00161365	2.79219	229	11	2	62656	MAPK14,HSP90AA1
GO:BP	sexual reproduction	GO:0019953	0.00161365	2.79219	1058	11	3	62656	STAT3,SRC,AKT1
GO:BP	blood coagulation	GO:0007596	0.00161365	2.79219	229	11	2	62656	SRC,MAPK14
GO:BP	G1/S transition of mitotic cell cycle	GO:0000082	0.00162578	2.78894	230	11	2	62656	TP53,AKT1
GO:BP	regulation of cysteine-type endopeptidase activity	GO:2000116	0.00166459	2.77869	233	11	2	62656	SRC,AKT1
GO:BP	ear development	GO:0043583	0.00166459	2.77869	233	11	2	62656	MAPK1,MAPK3
GO:BP	coagulation	GO:0050817	0.00167702	2.77546	234	11	2	62656	SRC,MAPK14
GO:BP	hemostasis	GO:0007599	0.00168949	2.77225	235	11	2	62656	SRC,MAPK14
GO:BP	positive regulation of transmembrane transport	GO:0034764	0.00170199	2.76904	236	11	2	62656	AKT1,MAPK14
GO:BP	fat cell differentiation	GO:0045444	0.00171452	2.76586	237	11	2	62656	AKT1,MAPK14
GO:BP	leukocyte chemotaxis	GO:0030595	0.00175413	2.75594	240	11	2	62656	MAPK1,MAPK3
GO:BP	regulation of synapse organization	GO:0050807	0.00175413	2.75594	240	11	2	62656	AKT1,MAPK14
GO:BP	myeloid leukocyte migration	GO:0097529	0.00178135	2.74925	242	11	2	62656	MAPK1,MAPK3
GO:BP	mRNA catabolic process	GO:0006402	0.00178853	2.74751	243	11	2	62656	AKT1,MAPK14
GO:BP	negative regulation of defense response	GO:0031348	0.00178853	2.74751	243	11	2	62656	SRC,MAPK14
GO:BP	mesenchymal cell differentiation	GO:0048762	0.00178853	2.74751	243	11	2	62656	MAPK1,MAPK3
GO:BP	establishment or maintenance of cell polarity	GO:0007163	0.00178853	2.74751	243	11	2	62656	HSP90AA1,DLG4
GO:BP	regulation of synapse structure or activity	GO:0050803	0.00182874	2.73785	246	11	2	62656	AKT1,MAPK14
GO:BP	positive regulation of T cell activation	GO:0050870	0.00182874	2.73785	246	11	2	62656	SRC,AKT1
GO:BP	glucose homeostasis	GO:0042593	0.00184159	2.73481	247	11	2	62656	STAT3,AKT1
GO:BP	carbohydrate homeostasis	GO:0033500	0.00185447	2.73178	248	11	2	62656	STAT3,AKT1
GO:BP	regulation of canonical Wnt signaling pathway	GO:0060828	0.00186738	2.72877	249	11	2	62656	SRC,MAPK14
GO:BP	positive regulation of transcription from RNA polymerase II promoter in response to hypoxia	GO:0061419	0.0019138	2.7181	5	11	1	62656	TP53
GO:BP	cellular response to UV-C	GO:0071494	0.0019138	2.7181	5	11	1	62656	TP53
GO:BP	response to actinomycin D	GO:0072716	0.0019138	2.7181	5	11	1	62656	TP53
GO:BP	protein unfolding	GO:0043335	0.0019138	2.7181	5	11	1	62656	HSP90AA1
GO:BP	antigen receptor-mediated signaling pathway	GO:0050851	0.0019138	2.7181	253	11	2	62656	MAPK1,RELA
GO:BP	maintenance of protein location in mitochondrion	GO:0072656	0.0019138	2.7181	5	11	1	62656	AKT1
GO:BP	positive regulation of thymocyte apoptotic process	GO:0070245	0.0019138	2.7181	5	11	1	62656	TP53
GO:BP	fermentation	GO:0006113	0.0019138	2.7181	5	11	1	62656	TP53
GO:BP	negative regulation of helicase activity	GO:0051097	0.0019138	2.7181	5	11	1	62656	TP53
GO:BP	regulation of fermentation	GO:0043465	0.0019138	2.7181	5	11	1	62656	TP53
GO:BP	positive regulation of RNA polymerase II transcription preinitiation complex assembly	GO:0045899	0.0019138	2.7181	5	11	1	62656	TP53
GO:BP	positive regulation of deoxyribonuclease activity	GO:0032077	0.0019138	2.7181	5	11	1	62656	AKT1
GO:BP	positive regulation of platelet-derived growth factor receptor signaling pathway	GO:0010641	0.0019138	2.7181	5	11	1	62656	SRC
GO:BP	heart process	GO:0003015	0.00191475	2.71789	254	11	2	62656	SRC,HSP90AA1
GO:BP	neuron apoptotic process	GO:0051402	0.00194273	2.71159	256	11	2	62656	TP53,JUN
GO:BP	negative regulation of cell cycle phase transition	GO:1901988	0.00198604	2.70201	259	11	2	62656	TP53,MAPK14
GO:BP	response to endoplasmic reticulum stress	GO:0034976	0.00199316	2.70046	260	11	2	62656	TP53,JUN
GO:BP	heart morphogenesis	GO:0003007	0.00199316	2.70046	260	11	2	62656	TP53,JUN
GO:BP	cell cycle G1/S phase transition	GO:0044843	0.00199316	2.70046	260	11	2	62656	TP53,AKT1
GO:BP	positive regulation of growth	GO:0045927	0.00199316	2.70046	260	11	2	62656	AKT1,MAPK14
GO:BP	regulation of cell morphogenesis	GO:0022604	0.00200634	2.6976	261	11	2	62656	SRC,DLG4
GO:BP	regulation of leukocyte proliferation	GO:0070663	0.0020965	2.6785	267	11	2	62656	MAPK1,MAPK3
GO:BP	amide metabolic process	GO:0043603	0.00220373	2.65684	1196	11	3	62656	TP53,RELA,AKT1
GO:BP	negative regulation of mitochondrial depolarization	GO:0051902	0.0022417	2.64942	6	11	1	62656	SRC
GO:BP	regulation of pentose-phosphate shunt	GO:0043456	0.0022417	2.64942	6	11	1	62656	TP53
GO:BP	regulation of long-chain fatty acid import across plasma membrane	GO:0010746	0.0022417	2.64942	6	11	1	62656	AKT1
GO:BP	mitochondrial DNA repair	GO:0043504	0.0022417	2.64942	6	11	1	62656	TP53
GO:BP	negative regulation of fatty acid beta-oxidation	GO:0031999	0.0022417	2.64942	6	11	1	62656	AKT1
GO:BP	negative regulation of mitophagy	GO:1901525	0.0022417	2.64942	6	11	1	62656	TP53
GO:BP	B cell lineage commitment	GO:0002326	0.0022417	2.64942	6	11	1	62656	TP53
GO:BP	regulation of caveolin-mediated endocytosis	GO:2001286	0.0022417	2.64942	6	11	1	62656	SRC
GO:BP	regulation of grooming behavior	GO:2000821	0.0022417	2.64942	6	11	1	62656	DLG4
GO:BP	regulation of ovarian follicle development	GO:2000354	0.0022417	2.64942	6	11	1	62656	SRC
GO:BP	regulation of male germ cell proliferation	GO:2000254	0.0022417	2.64942	6	11	1	62656	SRC
GO:BP	positive regulation of tau-protein kinase activity	GO:1902949	0.0022417	2.64942	6	11	1	62656	HSP90AA1
GO:BP	telomerase holoenzyme complex assembly	GO:1905323	0.0022417	2.64942	6	11	1	62656	HSP90AA1
GO:BP	positive regulation of metallopeptidase activity	GO:1905050	0.0022417	2.64942	6	11	1	62656	STAT3
GO:BP	connective tissue development	GO:0061448	0.00228041	2.64199	281	11	2	62656	MAPK3,MAPK14
GO:BP	striated muscle cell differentiation	GO:0051146	0.00228041	2.64199	281	11	2	62656	AKT1,MAPK14
GO:BP	cell fate commitment	GO:0045165	0.00232648	2.6333	284	11	2	62656	TP53,STAT3
GO:BP	response to hypoxia	GO:0001666	0.00235664	2.62771	286	11	2	62656	TP53,SRC
GO:BP	negative regulation of cell migration	GO:0030336	0.00236827	2.62557	287	11	2	62656	STAT3,AKT1
GO:BP	negative regulation of cell adhesion	GO:0007162	0.00236827	2.62557	287	11	2	62656	SRC,AKT1
GO:BP	I-kappaB kinase/NF-kappaB signaling	GO:0007249	0.00239862	2.62004	289	11	2	62656	RELA,AKT1
GO:BP	regulation of endocytosis	GO:0030100	0.00241267	2.6175	290	11	2	62656	SRC,DLG4
GO:BP	RNA catabolic process	GO:0006401	0.0024598	2.6091	293	11	2	62656	AKT1,MAPK14
GO:BP	G protein-coupled receptor signaling pathway	GO:0007186	0.00246103	2.60888	1253	11	3	62656	SRC,RELA,AKT1
GO:BP	leukocyte activation involved in immune response	GO:0002366	0.00253841	2.59544	298	11	2	62656	TP53,STAT3
GO:BP	postsynapse to nucleus signaling pathway	GO:0099527	0.00254909	2.59361	7	11	1	62656	RELA
GO:BP	positive regulation of programmed necrotic cell death	GO:0062100	0.00254909	2.59361	7	11	1	62656	TP53
GO:BP	regulation of AMPA glutamate receptor clustering	GO:1904717	0.00254909	2.59361	7	11	1	62656	DLG4
GO:BP	cellular response to progesterone stimulus	GO:0071393	0.00254909	2.59361	7	11	1	62656	SRC
GO:BP	maintenance of postsynaptic density structure	GO:0099562	0.00254909	2.59361	7	11	1	62656	DLG4
GO:BP	regulation of glutamate receptor clustering	GO:0106104	0.00254909	2.59361	7	11	1	62656	DLG4
GO:BP	canonical Wnt signaling pathway	GO:0060070	0.00254909	2.59361	301	11	2	62656	SRC,MAPK14
GO:BP	cellular response to peptidoglycan	GO:0071224	0.00254909	2.59361	7	11	1	62656	RELA
GO:BP	positive regulation of nuclease activity	GO:0032075	0.00254909	2.59361	7	11	1	62656	AKT1
GO:BP	regulation of germ cell proliferation	GO:1905936	0.00254909	2.59361	7	11	1	62656	SRC
GO:BP	regulation of metalloendopeptidase activity	GO:1904683	0.00254909	2.59361	7	11	1	62656	STAT3
GO:BP	negative regulation of autophagy of mitochondrion	GO:1903147	0.00254909	2.59361	7	11	1	62656	TP53
GO:BP	positive regulation of I-kappaB phosphorylation	GO:1903721	0.00254909	2.59361	7	11	1	62656	AKT1
GO:BP	negative regulation of membrane depolarization	GO:1904180	0.00254909	2.59361	7	11	1	62656	SRC
GO:BP	positive regulation of lamellipodium morphogenesis	GO:2000394	0.00254909	2.59361	7	11	1	62656	SRC
GO:BP	positive regulation of receptor clustering	GO:1903911	0.00254909	2.59361	7	11	1	62656	DLG4
GO:BP	cell activation involved in immune response	GO:0002263	0.00256089	2.59161	302	11	2	62656	TP53,STAT3
GO:BP	T cell differentiation	GO:0030217	0.00256089	2.59161	302	11	2	62656	TP53,STAT3
GO:BP	cell cycle process	GO:0022402	0.00256776	2.59045	1281	11	3	62656	TP53,AKT1,MAPK14
GO:BP	negative regulation of cell cycle process	GO:0010948	0.00256776	2.59045	303	11	2	62656	TP53,MAPK14
GO:BP	embryonic organ morphogenesis	GO:0048562	0.00256776	2.59045	303	11	2	62656	MAPK1,MAPK3
GO:BP	negative regulation of cell motility	GO:2000146	0.00256776	2.59045	303	11	2	62656	STAT3,AKT1
GO:BP	defense response to virus	GO:0051607	0.00259883	2.58522	305	11	2	62656	RELA,HSP90AA1
GO:BP	regulation of mRNA metabolic process	GO:1903311	0.00261066	2.58325	306	11	2	62656	AKT1,MAPK14
GO:BP	defense response to symbiont	GO:0140546	0.00261066	2.58325	306	11	2	62656	RELA,HSP90AA1
GO:BP	mesenchyme development	GO:0060485	0.00267333	2.57295	310	11	2	62656	MAPK1,MAPK3
GO:BP	rhythmic process	GO:0048511	0.00267333	2.57295	310	11	2	62656	TP53,SRC
GO:BP	biological process involved in symbiotic interaction	GO:0044403	0.00279108	2.55423	317	11	2	62656	JUN,SRC
GO:BP	cell chemotaxis	GO:0060326	0.0028058	2.55194	318	11	2	62656	MAPK1,MAPK3
GO:BP	cellular response to nicotine	GO:0071316	0.00283793	2.547	8	11	1	62656	RELA
GO:BP	regulation of platelet-derived growth factor receptor-beta signaling pathway	GO:2000586	0.00283793	2.547	8	11	1	62656	SRC
GO:BP	signal complex assembly	GO:0007172	0.00283793	2.547	8	11	1	62656	SRC
GO:BP	negative regulation of protein phosphorylation	GO:0001933	0.00283793	2.547	322	11	2	62656	JUN,AKT1
GO:BP	bone marrow development	GO:0048539	0.00283793	2.547	8	11	1	62656	TP53
GO:BP	regulation of I-kappaB phosphorylation	GO:1903719	0.00283793	2.547	8	11	1	62656	AKT1
GO:BP	regulation of RNA polymerase II transcription preinitiation complex assembly	GO:0045898	0.00283793	2.547	8	11	1	62656	TP53
GO:BP	negative regulation of purine nucleotide metabolic process	GO:1900543	0.00283793	2.547	8	11	1	62656	TP53
GO:BP	regulation of xenophagy	GO:1904415	0.00283793	2.547	8	11	1	62656	MAPK3
GO:BP	positive regulation of xenophagy	GO:1904417	0.00283793	2.547	8	11	1	62656	MAPK3
GO:BP	positive regulation of neuron projection arborization	GO:0150012	0.00283793	2.547	8	11	1	62656	DLG4
GO:BP	regulation of long-chain fatty acid import into cell	GO:0140212	0.00283793	2.547	8	11	1	62656	AKT1
GO:BP	negative regulation of fatty acid transport	GO:2000192	0.00283793	2.547	8	11	1	62656	AKT1
GO:BP	regulation of endodeoxyribonuclease activity	GO:0032071	0.00283793	2.547	8	11	1	62656	AKT1
GO:BP	regulation of Wnt signaling pathway	GO:0030111	0.00290513	2.53683	326	11	2	62656	SRC,MAPK14
GO:BP	germ cell development	GO:0007281	0.00297024	2.52721	330	11	2	62656	SRC,AKT1
GO:BP	negative regulation of hydrolase activity	GO:0051346	0.00297024	2.52721	330	11	2	62656	SRC,AKT1
GO:BP	regulation of mitotic cell cycle phase transition	GO:1901990	0.00303878	2.5173	334	11	2	62656	TP53,AKT1
GO:BP	energy derivation by oxidation of organic compounds	GO:0015980	0.00307187	2.5126	336	11	2	62656	TP53,AKT1
GO:BP	organonitrogen compound catabolic process	GO:1901565	0.00311568	2.50645	1383	11	3	62656	RELA,AKT1,HSP90AA1
GO:BP	intrinsic apoptotic signaling pathway in response to hypoxia	GO:1990144	0.00313183	2.5042	9	11	1	62656	TP53
GO:BP	positive regulation of execution phase of apoptosis	GO:1900119	0.00313183	2.5042	9	11	1	62656	TP53
GO:BP	positive regulation of cardiac muscle contraction	GO:0060452	0.00313183	2.5042	9	11	1	62656	HSP90AA1
GO:BP	negative regulation of nucleotide metabolic process	GO:0045980	0.00313183	2.5042	9	11	1	62656	TP53
GO:BP	regulation of type B pancreatic cell development	GO:2000074	0.00313183	2.5042	9	11	1	62656	AKT1
GO:BP	entry of bacterium into host cell	GO:0035635	0.00313183	2.5042	9	11	1	62656	SRC
GO:BP	positive regulation of hippo signaling	GO:0035332	0.00313183	2.5042	9	11	1	62656	SRC
GO:BP	regulation of NADP metabolic process	GO:1902031	0.00313183	2.5042	9	11	1	62656	TP53
GO:BP	peripheral nervous system myelin maintenance	GO:0032287	0.00313183	2.5042	9	11	1	62656	AKT1
GO:BP	negative regulation of locomotion	GO:0040013	0.00313183	2.5042	340	11	2	62656	STAT3,AKT1
GO:BP	interleukin-18-mediated signaling pathway	GO:0035655	0.00313183	2.5042	9	11	1	62656	AKT1
GO:BP	male germ cell proliferation	GO:0002176	0.00313183	2.5042	9	11	1	62656	SRC
GO:BP	progesterone receptor signaling pathway	GO:0050847	0.00313183	2.5042	9	11	1	62656	SRC
GO:BP	cellular response to interleukin-18	GO:0071351	0.00313183	2.5042	9	11	1	62656	AKT1
GO:BP	regulation of lipid metabolic process	GO:0019216	0.0031339	2.50392	342	11	2	62656	SRC,AKT1
GO:BP	positive regulation of cell cycle	GO:0045787	0.00324013	2.48944	348	11	2	62656	SRC,AKT1
GO:BP	Ras protein signal transduction	GO:0007265	0.00325549	2.48738	349	11	2	62656	TP53,SRC
GO:BP	protein localization to cell periphery	GO:1990778	0.00327087	2.48534	350	11	2	62656	AKT1,DLG4
GO:BP	lipid metabolic process	GO:0006629	0.00328256	2.48379	1418	11	3	62656	SRC,AKT1,MAPK14
GO:BP	camera-type eye development	GO:0043010	0.00328256	2.48379	351	11	2	62656	JUN,STAT3
GO:BP	negative regulation of phosphorylation	GO:0042326	0.00328256	2.48379	351	11	2	62656	JUN,AKT1
GO:BP	AMPA glutamate receptor clustering	GO:0097113	0.00341948	2.46604	10	11	1	62656	DLG4
GO:BP	regulation of deoxyribonuclease activity	GO:0032070	0.00341948	2.46604	10	11	1	62656	AKT1
GO:BP	negative regulation of transcription from RNA polymerase II promoter in response to stress	GO:0097201	0.00341948	2.46604	10	11	1	62656	JUN
GO:BP	activation-induced cell death of T cells	GO:0006924	0.00341948	2.46604	10	11	1	62656	AKT1
GO:BP	positive regulation of podosome assembly	GO:0071803	0.00341948	2.46604	10	11	1	62656	SRC
GO:BP	receptor diffusion trapping	GO:0098953	0.00341948	2.46604	10	11	1	62656	DLG4
GO:BP	long-chain fatty acid import across plasma membrane	GO:0015911	0.00341948	2.46604	10	11	1	62656	AKT1
GO:BP	germ cell proliferation	GO:0036093	0.00341948	2.46604	10	11	1	62656	SRC
GO:BP	glutamate receptor clustering	GO:0097688	0.00341948	2.46604	10	11	1	62656	DLG4
GO:BP	neurotransmitter receptor diffusion trapping	GO:0099628	0.00341948	2.46604	10	11	1	62656	DLG4
GO:BP	growth hormone receptor signaling pathway via JAK-STAT	GO:0060397	0.00341948	2.46604	10	11	1	62656	STAT3
GO:BP	postsynaptic neurotransmitter receptor diffusion trapping	GO:0098970	0.00341948	2.46604	10	11	1	62656	DLG4
GO:BP	regulation of protein serine/threonine kinase activity	GO:0071900	0.00350097	2.45581	365	11	2	62656	SRC,AKT1
GO:BP	regulation of body fluid levels	GO:0050878	0.00353241	2.45193	367	11	2	62656	SRC,MAPK14
GO:BP	protein-containing complex assembly	GO:0065003	0.00353241	2.45193	3270	11	4	62656	TP53,SRC,HSP90AA1,DLG4
GO:BP	regulation of T cell activation	GO:0050863	0.00362443	2.44076	372	11	2	62656	SRC,AKT1
GO:BP	regulation of tau-protein kinase activity	GO:1902947	0.00369733	2.43211	11	11	1	62656	HSP90AA1
GO:BP	response to granulocyte macrophage colony-stimulating factor	GO:0097012	0.00369733	2.43211	11	11	1	62656	AKT1
GO:BP	positive regulation of integrin activation	GO:0033625	0.00369733	2.43211	11	11	1	62656	SRC
GO:BP	maintenance of postsynaptic specialization structure	GO:0098880	0.00369733	2.43211	11	11	1	62656	DLG4
GO:BP	positive regulation of mitochondrial membrane potential	GO:0010918	0.00369733	2.43211	11	11	1	62656	AKT1
GO:BP	negative regulation of neuroblast proliferation	GO:0007406	0.00369733	2.43211	11	11	1	62656	TP53
GO:BP	response to interleukin-18	GO:0070673	0.00369733	2.43211	11	11	1	62656	AKT1
GO:BP	negative regulation of neuron migration	GO:2001223	0.00369733	2.43211	11	11	1	62656	STAT3
GO:BP	leptin-mediated signaling pathway	GO:0033210	0.00369733	2.43211	11	11	1	62656	STAT3
GO:BP	cellular response to granulocyte macrophage colony-stimulating factor stimulus	GO:0097011	0.00369733	2.43211	11	11	1	62656	AKT1
GO:BP	negative regulation of protein sumoylation	GO:0033234	0.00369733	2.43211	11	11	1	62656	RELA
GO:BP	regulation of lamellipodium morphogenesis	GO:2000392	0.00369733	2.43211	11	11	1	62656	SRC
GO:BP	regulation of transcription from RNA polymerase II promoter in response to hypoxia	GO:0061418	0.00369733	2.43211	11	11	1	62656	TP53
GO:BP	cellular response to oxidised low-density lipoprotein particle stimulus	GO:0140052	0.00369733	2.43211	11	11	1	62656	AKT1
GO:BP	positive regulation of cell size	GO:0045793	0.00369733	2.43211	11	11	1	62656	HSP90AA1
GO:BP	small molecule catabolic process	GO:0044282	0.00370282	2.43147	379	11	2	62656	TP53,AKT1
GO:BP	regulation of neurogenesis	GO:0050767	0.00370282	2.43147	379	11	2	62656	TP53,DLG4
GO:BP	muscle cell differentiation	GO:0042692	0.00379609	2.42066	384	11	2	62656	AKT1,MAPK14
GO:BP	cytoskeleton organization	GO:0007010	0.00382854	2.41697	1513	11	3	62656	MAPK1,MAPK3,SRC
GO:BP	negative regulation of cell cycle	GO:0045786	0.00384775	2.41479	387	11	2	62656	TP53,MAPK14
GO:BP	reproduction	GO:0000003	0.00394561	2.40389	1530	11	3	62656	STAT3,SRC,AKT1
GO:BP	positive regulation of cellular senescence	GO:2000774	0.00398685	2.39937	12	11	1	62656	TP53
GO:BP	negative regulation of protein autophosphorylation	GO:0031953	0.00398685	2.39937	12	11	1	62656	JUN
GO:BP	defense response to tumor cell	GO:0002357	0.00398685	2.39937	12	11	1	62656	RELA
GO:BP	cellular response to UV-B	GO:0071493	0.00398685	2.39937	12	11	1	62656	MAPK14
GO:BP	regulation of helicase activity	GO:0051095	0.00398685	2.39937	12	11	1	62656	TP53
GO:BP	positive regulation of transcription from RNA polymerase II promoter in response to endoplasmic reticulum stress	GO:1990440	0.00398685	2.39937	12	11	1	62656	TP53
GO:BP	ER overload response	GO:0006983	0.00398685	2.39937	12	11	1	62656	TP53
GO:BP	fatty acid metabolic process	GO:0006631	0.0040497	2.39258	399	11	2	62656	AKT1,MAPK14
GO:BP	positive regulation of lymphocyte activation	GO:0051251	0.0040497	2.39258	399	11	2	62656	SRC,AKT1
GO:BP	negative regulation of response to external stimulus	GO:0032102	0.00408606	2.38869	401	11	2	62656	SRC,MAPK14
GO:BP	transmembrane transport	GO:0055085	0.00411491	2.38564	1558	11	3	62656	AKT1,MAPK14,DLG4
GO:BP	eye development	GO:0001654	0.00413903	2.3831	404	11	2	62656	JUN,STAT3
GO:BP	forebrain development	GO:0030900	0.00415552	2.38137	405	11	2	62656	SRC,DLG4
GO:BP	protein-containing complex organization	GO:0043933	0.0041951	2.37726	3456	11	4	62656	TP53,SRC,HSP90AA1,DLG4
GO:BP	visual system development	GO:0150063	0.00420879	2.37584	408	11	2	62656	JUN,STAT3
GO:BP	angiotensin-activated signaling pathway	GO:0038166	0.00424921	2.37169	13	11	1	62656	SRC
GO:BP	regulation of mitophagy	GO:1901524	0.00424921	2.37169	13	11	1	62656	TP53
GO:BP	cellular response to antibiotic	GO:0071236	0.00424921	2.37169	13	11	1	62656	TP53
GO:BP	positive regulation of myotube differentiation	GO:0010831	0.00424921	2.37169	13	11	1	62656	MAPK14
GO:BP	xenophagy	GO:0098792	0.00424921	2.37169	13	11	1	62656	MAPK3
GO:BP	negative regulation of hippo signaling	GO:0035331	0.00424921	2.37169	13	11	1	62656	MAPK14
GO:BP	positive regulation of striated muscle cell apoptotic process	GO:0010663	0.00424921	2.37169	13	11	1	62656	TP53
GO:BP	cellular response to potassium ion	GO:0035865	0.00424921	2.37169	13	11	1	62656	DLG4
GO:BP	regulation of hemopoiesis	GO:1903706	0.00424921	2.37169	412	11	2	62656	STAT3,MAPK14
GO:BP	positive regulation of cardiac muscle cell apoptotic process	GO:0010666	0.00424921	2.37169	13	11	1	62656	TP53
GO:BP	regulation of podosome assembly	GO:0071801	0.00424921	2.37169	13	11	1	62656	SRC
GO:BP	sensory system development	GO:0048880	0.00428607	2.36794	414	11	2	62656	JUN,STAT3
GO:BP	nucleobase-containing compound catabolic process	GO:0034655	0.00438445	2.35808	419	11	2	62656	AKT1,MAPK14
GO:BP	viral process	GO:0016032	0.00446308	2.35036	423	11	2	62656	TP53,JUN
GO:BP	spongiotrophoblast layer development	GO:0060712	0.00452284	2.34459	14	11	1	62656	AKT1
GO:BP	response to UV-A	GO:0070141	0.00452284	2.34459	14	11	1	62656	AKT1
GO:BP	eyelid development in camera-type eye	GO:0061029	0.00452284	2.34459	14	11	1	62656	JUN
GO:BP	T-helper 17 cell lineage commitment	GO:0072540	0.00452284	2.34459	14	11	1	62656	STAT3
GO:BP	radial glial cell differentiation	GO:0060019	0.00452284	2.34459	14	11	1	62656	STAT3
GO:BP	positive regulation of striated muscle contraction	GO:0045989	0.00452284	2.34459	14	11	1	62656	HSP90AA1
GO:BP	retinal rod cell differentiation	GO:0060221	0.00452284	2.34459	14	11	1	62656	STAT3
GO:BP	negative regulation of lymphocyte migration	GO:2000402	0.00452284	2.34459	14	11	1	62656	AKT1
GO:BP	response to peptidoglycan	GO:0032494	0.00452284	2.34459	14	11	1	62656	RELA
GO:BP	response to UV-C	GO:0010225	0.00452284	2.34459	14	11	1	62656	TP53
GO:BP	lymphocyte differentiation	GO:0030098	0.00452407	2.34447	428	11	2	62656	TP53,STAT3
GO:BP	regulation of cell growth	GO:0001558	0.00460341	2.33692	432	11	2	62656	TP53,AKT1
GO:BP	negative regulation of transport	GO:0051051	0.00468335	2.32944	436	11	2	62656	AKT1,DLG4
GO:BP	pyrimidine nucleobase metabolic process	GO:0006206	0.00476776	2.32169	15	11	1	62656	MAPK1
GO:BP	positive regulation of miRNA-mediated gene silencing	GO:2000637	0.00476776	2.32169	15	11	1	62656	STAT3
GO:BP	positive regulation of glycogen biosynthetic process	GO:0045725	0.00476776	2.32169	15	11	1	62656	AKT1
GO:BP	regulation of metallopeptidase activity	GO:1905048	0.00476776	2.32169	15	11	1	62656	STAT3
GO:BP	outer mitochondrial membrane organization	GO:0007008	0.00476776	2.32169	15	11	1	62656	HSP90AA1
GO:BP	sphingosine-1-phosphate receptor signaling pathway	GO:0003376	0.00476776	2.32169	15	11	1	62656	AKT1
GO:BP	negative regulation of glycolytic process	GO:0045820	0.00476776	2.32169	15	11	1	62656	STAT3
GO:BP	protein insertion into mitochondrial outer membrane	GO:0045040	0.00476776	2.32169	15	11	1	62656	HSP90AA1
GO:BP	negative regulation by host of viral transcription	GO:0043922	0.00476776	2.32169	15	11	1	62656	JUN
GO:BP	intestinal epithelial cell development	GO:0060576	0.00476776	2.32169	15	11	1	62656	SRC
GO:BP	negative regulation of fatty acid oxidation	GO:0046322	0.00476776	2.32169	15	11	1	62656	AKT1
GO:BP	platelet-derived growth factor receptor-beta signaling pathway	GO:0035791	0.00476776	2.32169	15	11	1	62656	SRC
GO:BP	G protein-coupled receptor signaling pathway involved in heart process	GO:0086103	0.00476776	2.32169	15	11	1	62656	SRC
GO:BP	regulation of thymocyte apoptotic process	GO:0070243	0.00476776	2.32169	15	11	1	62656	TP53
GO:BP	wound healing	GO:0042060	0.00476776	2.32169	443	11	2	62656	SRC,MAPK14
GO:BP	regulation of neuron projection arborization	GO:0150011	0.00476776	2.32169	15	11	1	62656	DLG4
GO:BP	positive regulation of leukocyte activation	GO:0002696	0.00482596	2.31642	446	11	2	62656	SRC,AKT1
GO:BP	cellular process involved in reproduction in multicellular organism	GO:0022412	0.00486435	2.31297	448	11	2	62656	SRC,AKT1
GO:BP	regulation of neuron projection development	GO:0010975	0.00487743	2.31181	449	11	2	62656	AKT1,DLG4
GO:BP	generation of precursor metabolites and energy	GO:0006091	0.00487743	2.31181	449	11	2	62656	TP53,AKT1
GO:BP	Wnt signaling pathway	GO:0016055	0.00489461	2.31028	450	11	2	62656	SRC,MAPK14
GO:BP	ncRNA processing	GO:0034470	0.00491181	2.30876	451	11	2	62656	TP53,STAT3
GO:BP	cell-cell signaling by wnt	GO:0198738	0.00492903	2.30724	452	11	2	62656	SRC,MAPK14
GO:BP	positive regulation of post-transcriptional gene silencing	GO:0060148	0.00497036	2.30361	16	11	1	62656	STAT3
GO:BP	positive regulation of membrane potential	GO:0045838	0.00497036	2.30361	16	11	1	62656	AKT1
GO:BP	negative regulation of glial cell proliferation	GO:0060253	0.00497036	2.30361	16	11	1	62656	TP53
GO:BP	positive regulation of glycogen metabolic process	GO:0070875	0.00497036	2.30361	16	11	1	62656	AKT1
GO:BP	cellular nitrogen compound catabolic process	GO:0044270	0.00497036	2.30361	458	11	2	62656	AKT1,MAPK14
GO:BP	regulation of receptor clustering	GO:1903909	0.00497036	2.30361	16	11	1	62656	DLG4
GO:BP	positive regulation of necrotic cell death	GO:0010940	0.00497036	2.30361	16	11	1	62656	TP53
GO:BP	cellular response to interleukin-17	GO:0097398	0.00497036	2.30361	16	11	1	62656	STAT3
GO:BP	glial cell apoptotic process	GO:0034349	0.00497036	2.30361	16	11	1	62656	TP53
GO:BP	positive regulation of fibroblast migration	GO:0010763	0.00497036	2.30361	16	11	1	62656	AKT1
GO:BP	mitotic cell cycle phase transition	GO:0044772	0.00497036	2.30361	455	11	2	62656	TP53,AKT1
GO:BP	positive regulation of post-transcriptional gene silencing by RNA	GO:1900370	0.00497036	2.30361	16	11	1	62656	STAT3
GO:BP	positive regulation of myoblast fusion	GO:1901741	0.00497036	2.30361	16	11	1	62656	MAPK14
GO:BP	positive regulation of T cell apoptotic process	GO:0070234	0.00497036	2.30361	16	11	1	62656	TP53
GO:BP	locomotory exploration behavior	GO:0035641	0.00497036	2.30361	16	11	1	62656	DLG4
GO:BP	nucleotide-binding oligomerization domain containing 2 signaling pathway	GO:0070431	0.00497036	2.30361	16	11	1	62656	RELA
GO:BP	chaperone-mediated autophagy	GO:0061684	0.00497036	2.30361	16	11	1	62656	HSP90AA1
GO:BP	replicative senescence	GO:0090399	0.00497036	2.30361	16	11	1	62656	TP53
GO:BP	positive regulation of brown fat cell differentiation	GO:0090336	0.00497036	2.30361	16	11	1	62656	MAPK14
GO:BP	negative regulation of receptor internalization	GO:0002091	0.00497036	2.30361	16	11	1	62656	DLG4
GO:BP	positive regulation of T cell receptor signaling pathway	GO:0050862	0.00497036	2.30361	16	11	1	62656	RELA
GO:BP	heterocycle catabolic process	GO:0046700	0.00500882	2.30026	460	11	2	62656	AKT1,MAPK14
GO:BP	positive regulation of cell activation	GO:0050867	0.00504738	2.29693	462	11	2	62656	SRC,AKT1
GO:BP	response to interleukin-17	GO:0097396	0.00522177	2.28218	17	11	1	62656	STAT3
GO:BP	negative regulation of cell-substrate junction organization	GO:0150118	0.00522177	2.28218	17	11	1	62656	SRC
GO:BP	negative regulation of focal adhesion assembly	GO:0051895	0.00522177	2.28218	17	11	1	62656	SRC
GO:BP	myelin maintenance	GO:0043217	0.00522177	2.28218	17	11	1	62656	AKT1
GO:BP	long-chain fatty acid import into cell	GO:0044539	0.00522177	2.28218	17	11	1	62656	AKT1
GO:BP	regulation of execution phase of apoptosis	GO:1900117	0.00522177	2.28218	17	11	1	62656	TP53
GO:BP	primary miRNA processing	GO:0031053	0.00522177	2.28218	17	11	1	62656	STAT3
GO:BP	cellular response to prostaglandin E stimulus	GO:0071380	0.00522177	2.28218	17	11	1	62656	AKT1
GO:BP	osteoclast development	GO:0036035	0.00522177	2.28218	17	11	1	62656	SRC
GO:BP	neurotransmitter-gated ion channel clustering	GO:0072578	0.00522177	2.28218	17	11	1	62656	DLG4
GO:BP	regulation of integrin activation	GO:0033623	0.00522177	2.28218	17	11	1	62656	SRC
GO:BP	aromatic compound catabolic process	GO:0019439	0.00532051	2.27405	477	11	2	62656	AKT1,MAPK14
GO:BP	mammary gland epithelial cell differentiation	GO:0060644	0.0054793	2.26128	18	11	1	62656	AKT1
GO:BP	response to potassium ion	GO:0035864	0.0054793	2.26128	18	11	1	62656	DLG4
GO:BP	T-helper cell lineage commitment	GO:0002295	0.0054793	2.26128	18	11	1	62656	STAT3
GO:BP	positive regulation of vascular endothelial cell proliferation	GO:1905564	0.0054793	2.26128	18	11	1	62656	STAT3
GO:BP	cellular response to leptin stimulus	GO:0044320	0.0054793	2.26128	18	11	1	62656	STAT3
GO:BP	sphingolipid mediated signaling pathway	GO:0090520	0.0054793	2.26128	18	11	1	62656	AKT1
GO:BP	lamellipodium morphogenesis	GO:0072673	0.0054793	2.26128	18	11	1	62656	SRC
GO:BP	cellular response to hepatocyte growth factor stimulus	GO:0035729	0.0054793	2.26128	18	11	1	62656	RELA
GO:BP	ERBB2 signaling pathway	GO:0038128	0.0054793	2.26128	18	11	1	62656	SRC
GO:BP	positive regulation by host of viral transcription	GO:0043923	0.0054793	2.26128	18	11	1	62656	JUN
GO:BP	regulation of mitotic cell cycle	GO:0007346	0.00566934	2.24647	495	11	2	62656	TP53,AKT1
GO:BP	positive regulation of lymphocyte apoptotic process	GO:0070230	0.00570933	2.24341	19	11	1	62656	TP53
GO:BP	lipid import into cell	GO:0140354	0.00570933	2.24341	19	11	1	62656	AKT1
GO:BP	regulation of mitochondrial depolarization	GO:0051900	0.00570933	2.24341	19	11	1	62656	SRC
GO:BP	behavioral response to pain	GO:0048266	0.00570933	2.24341	19	11	1	62656	AKT1
GO:BP	positive regulation of transcription from RNA polymerase II promoter in response to stress	GO:0036003	0.00570933	2.24341	19	11	1	62656	TP53
GO:BP	vocalization behavior	GO:0071625	0.00570933	2.24341	19	11	1	62656	DLG4
GO:BP	negative regulation of oxidative stress-induced intrinsic apoptotic signaling pathway	GO:1902176	0.00570933	2.24341	19	11	1	62656	AKT1
GO:BP	lactate metabolic process	GO:0006089	0.00570933	2.24341	19	11	1	62656	TP53
GO:BP	positive regulation of amyloid-beta formation	GO:1902004	0.00570933	2.24341	19	11	1	62656	RELA
GO:BP	DNA damage response, signal transduction by p53 class mediator resulting in transcription of p21 class mediator	GO:0006978	0.00570933	2.24341	19	11	1	62656	TP53
GO:BP	positive regulation of bone resorption	GO:0045780	0.00570933	2.24341	19	11	1	62656	SRC
GO:BP	pentose-phosphate shunt	GO:0006098	0.00570933	2.24341	19	11	1	62656	TP53
GO:BP	regulation of fibroblast apoptotic process	GO:2000269	0.00570933	2.24341	19	11	1	62656	TP53
GO:BP	negative regulation of anoikis	GO:2000811	0.00570933	2.24341	19	11	1	62656	SRC
GO:BP	podosome assembly	GO:0071800	0.00570933	2.24341	19	11	1	62656	SRC
GO:BP	small GTPase mediated signal transduction	GO:0007264	0.00584256	2.2334	506	11	2	62656	TP53,SRC
GO:BP	organic cyclic compound catabolic process	GO:1901361	0.00588306	2.2304	508	11	2	62656	AKT1,MAPK14
GO:BP	axon development	GO:0061564	0.005901	2.22907	509	11	2	62656	JUN,HSP90AA1
GO:BP	skeletal muscle cell proliferation	GO:0014856	0.00594289	2.226	20	11	1	62656	SRC
GO:BP	DNA damage response, signal transduction by p53 class mediator resulting in cell cycle arrest	GO:0006977	0.00594289	2.226	20	11	1	62656	TP53
GO:BP	response to hepatocyte growth factor	GO:0035728	0.00594289	2.226	20	11	1	62656	RELA
GO:BP	blood circulation	GO:0008015	0.00594289	2.226	513	11	2	62656	SRC,HSP90AA1
GO:BP	cellular response to fluid shear stress	GO:0071498	0.00594289	2.226	20	11	1	62656	SRC
GO:BP	DNA damage response, signal transduction resulting in transcription	GO:0042772	0.00594289	2.226	20	11	1	62656	TP53
GO:BP	regulation of fatty acid beta-oxidation	GO:0031998	0.00594289	2.226	20	11	1	62656	AKT1
GO:BP	fatty acid transmembrane transport	GO:1902001	0.00594289	2.226	20	11	1	62656	AKT1
GO:BP	G1 to G0 transition	GO:0070314	0.00594289	2.226	20	11	1	62656	TP53
GO:BP	I-kappaB phosphorylation	GO:0007252	0.00594289	2.226	20	11	1	62656	AKT1
GO:BP	positive regulation of protein localization to cell surface	GO:2000010	0.00594289	2.226	20	11	1	62656	AKT1
GO:BP	intracellular monoatomic cation homeostasis	GO:0030003	0.00598042	2.22327	515	11	2	62656	MAPK1,MAPK3
GO:BP	negative regulation of release of cytochrome c from mitochondria	GO:0090201	0.00616647	2.20996	21	11	1	62656	AKT1
GO:BP	grooming behavior	GO:0007625	0.00616647	2.20996	21	11	1	62656	DLG4
GO:BP	intracellular monoatomic ion homeostasis	GO:0006873	0.00616647	2.20996	524	11	2	62656	MAPK1,MAPK3
GO:BP	response to lectin	GO:1990840	0.00616647	2.20996	21	11	1	62656	SRC
GO:BP	mitochondrial depolarization	GO:0051882	0.00616647	2.20996	21	11	1	62656	SRC
GO:BP	negative regulation of telomere maintenance via telomerase	GO:0032211	0.00616647	2.20996	21	11	1	62656	SRC
GO:BP	stimulatory C-type lectin receptor signaling pathway	GO:0002223	0.00616647	2.20996	21	11	1	62656	SRC
GO:BP	cellular response to lectin	GO:1990858	0.00616647	2.20996	21	11	1	62656	SRC
GO:BP	thymocyte apoptotic process	GO:0070242	0.00616647	2.20996	21	11	1	62656	TP53
GO:BP	positive regulation of nitric-oxide synthase activity	GO:0051000	0.00616647	2.20996	21	11	1	62656	AKT1
GO:BP	regulation of myoblast fusion	GO:1901739	0.00616647	2.20996	21	11	1	62656	MAPK14
GO:BP	cartilage condensation	GO:0001502	0.00616647	2.20996	21	11	1	62656	MAPK14
GO:BP	determination of adult lifespan	GO:0008340	0.00616647	2.20996	21	11	1	62656	TP53
GO:BP	CD4-positive, alpha-beta T cell lineage commitment	GO:0043373	0.00616647	2.20996	21	11	1	62656	STAT3
GO:BP	regulation of nuclease activity	GO:0032069	0.00639965	2.19384	22	11	1	62656	AKT1
GO:BP	mitochondrial DNA metabolic process	GO:0032042	0.00639965	2.19384	22	11	1	62656	TP53
GO:BP	cellular response to prostaglandin stimulus	GO:0071379	0.00639965	2.19384	22	11	1	62656	AKT1
GO:BP	transcytosis	GO:0045056	0.00639965	2.19384	22	11	1	62656	SRC
GO:BP	negative regulation of ATP-dependent activity	GO:0032780	0.00639965	2.19384	22	11	1	62656	TP53
GO:BP	response to leptin	GO:0044321	0.00639965	2.19384	22	11	1	62656	STAT3
GO:BP	cellular response to platelet-derived growth factor stimulus	GO:0036120	0.00639965	2.19384	22	11	1	62656	SRC
GO:BP	negative regulation of stem cell proliferation	GO:2000647	0.00639965	2.19384	22	11	1	62656	TP53
GO:BP	regulation of postsynaptic neurotransmitter receptor activity	GO:0098962	0.00639965	2.19384	22	11	1	62656	SRC
GO:BP	negative regulation of miRNA transcription	GO:1902894	0.00639965	2.19384	22	11	1	62656	RELA
GO:BP	negative regulation of mononuclear cell migration	GO:0071676	0.00639965	2.19384	22	11	1	62656	AKT1
GO:BP	NADPH regeneration	GO:0006740	0.00639965	2.19384	22	11	1	62656	TP53
GO:BP	regulation of cytoskeleton organization	GO:0051493	0.0064929	2.18756	543	11	2	62656	MAPK1,MAPK3
GO:BP	positive regulation of cardiac muscle cell proliferation	GO:0060045	0.00663867	2.17792	23	11	1	62656	MAPK14
GO:BP	negative regulation of miRNA metabolic process	GO:2000629	0.00663867	2.17792	23	11	1	62656	RELA
GO:BP	alpha-beta T cell lineage commitment	GO:0002363	0.00663867	2.17792	23	11	1	62656	STAT3
GO:BP	regulation of long-term neuronal synaptic plasticity	GO:0048169	0.00663867	2.17792	23	11	1	62656	DLG4
GO:BP	regulation of NMDA receptor activity	GO:2000310	0.00663867	2.17792	23	11	1	62656	DLG4
GO:BP	branching involved in mammary gland duct morphogenesis	GO:0060444	0.00663867	2.17792	23	11	1	62656	SRC
GO:BP	negative regulation of organic acid transport	GO:0032891	0.00663867	2.17792	23	11	1	62656	AKT1
GO:BP	positive regulation of leukocyte adhesion to vascular endothelial cell	GO:1904996	0.00663867	2.17792	23	11	1	62656	RELA
GO:BP	chaperone-mediated protein complex assembly	GO:0051131	0.00663867	2.17792	23	11	1	62656	HSP90AA1
GO:BP	regulation of platelet-derived growth factor receptor signaling pathway	GO:0010640	0.00686876	2.16312	24	11	1	62656	SRC
GO:BP	positive regulation of syncytium formation by plasma membrane fusion	GO:0060143	0.00686876	2.16312	24	11	1	62656	MAPK14
GO:BP	glucose catabolic process	GO:0006007	0.00686876	2.16312	24	11	1	62656	TP53
GO:BP	regulation of brown fat cell differentiation	GO:0090335	0.00686876	2.16312	24	11	1	62656	MAPK14
GO:BP	response to platelet-derived growth factor	GO:0036119	0.00686876	2.16312	24	11	1	62656	SRC
GO:BP	uterus development	GO:0060065	0.00686876	2.16312	24	11	1	62656	SRC
GO:BP	CD4-positive or CD8-positive, alpha-beta T cell lineage commitment	GO:0043369	0.00686876	2.16312	24	11	1	62656	STAT3
GO:BP	negative regulation of DNA replication	GO:0008156	0.00686876	2.16312	24	11	1	62656	TP53
GO:BP	positive regulation of antigen receptor-mediated signaling pathway	GO:0050857	0.00686876	2.16312	24	11	1	62656	RELA
GO:BP	negative regulation of neural precursor cell proliferation	GO:2000178	0.00686876	2.16312	24	11	1	62656	TP53
GO:BP	positive regulation of amyloid precursor protein catabolic process	GO:1902993	0.00686876	2.16312	24	11	1	62656	RELA
GO:BP	positive regulation of hydrolase activity	GO:0051345	0.00697492	2.15646	568	11	2	62656	STAT3,AKT1
GO:BP	regulation of lymphocyte activation	GO:0051249	0.00701749	2.15382	570	11	2	62656	SRC,AKT1
GO:BP	type B pancreatic cell development	GO:0003323	0.00707897	2.15003	25	11	1	62656	AKT1
GO:BP	positive regulation of insulin receptor signaling pathway	GO:0046628	0.00707897	2.15003	25	11	1	62656	SRC
GO:BP	fibroblast apoptotic process	GO:0044346	0.00707897	2.15003	25	11	1	62656	TP53
GO:BP	intestinal epithelial cell differentiation	GO:0060575	0.00707897	2.15003	25	11	1	62656	SRC
GO:BP	positive regulation of cytokine production involved in inflammatory response	GO:1900017	0.00707897	2.15003	25	11	1	62656	STAT3
GO:BP	positive regulation of muscle cell apoptotic process	GO:0010661	0.00707897	2.15003	25	11	1	62656	TP53
GO:BP	neurotrophin TRK receptor signaling pathway	GO:0048011	0.00707897	2.15003	25	11	1	62656	SRC
GO:BP	nucleotide-binding oligomerization domain containing signaling pathway	GO:0070423	0.00707897	2.15003	25	11	1	62656	RELA
GO:BP	cell aggregation	GO:0098743	0.00707897	2.15003	25	11	1	62656	MAPK14
GO:BP	positive regulation of protein processing	GO:0010954	0.00707897	2.15003	25	11	1	62656	SRC
GO:BP	positive regulation of histone deacetylation	GO:0031065	0.00707897	2.15003	25	11	1	62656	TP53
GO:BP	myoblast proliferation	GO:0051450	0.00707897	2.15003	25	11	1	62656	SRC
GO:BP	negative regulation of lipid catabolic process	GO:0050995	0.00731199	2.13596	26	11	1	62656	AKT1
GO:BP	regulation of anoikis	GO:2000209	0.00731199	2.13596	26	11	1	62656	SRC
GO:BP	regulation of protein sumoylation	GO:0033233	0.00731199	2.13596	26	11	1	62656	RELA
GO:BP	regulation of vascular endothelial cell proliferation	GO:1905562	0.00731199	2.13596	26	11	1	62656	STAT3
GO:BP	3'-UTR-mediated mRNA stabilization	GO:0070935	0.00731199	2.13596	26	11	1	62656	MAPK14
GO:BP	nucleotide-binding domain, leucine rich repeat containing receptor signaling pathway	GO:0035872	0.00731199	2.13596	26	11	1	62656	RELA
GO:BP	integrin activation	GO:0033622	0.00731199	2.13596	26	11	1	62656	SRC
GO:BP	vascular endothelial cell proliferation	GO:0101023	0.00731199	2.13596	26	11	1	62656	STAT3
GO:BP	response to prostaglandin E	GO:0034695	0.00731199	2.13596	26	11	1	62656	AKT1
GO:BP	cell projection assembly	GO:0030031	0.00733266	2.13474	588	11	2	62656	SRC,HSP90AA1
GO:BP	cell morphogenesis involved in neuron differentiation	GO:0048667	0.00737574	2.13219	590	11	2	62656	HSP90AA1,DLG4
GO:BP	monoatomic cation homeostasis	GO:0055080	0.00739455	2.13109	591	11	2	62656	MAPK1,MAPK3
GO:BP	negative regulation of stem cell differentiation	GO:2000737	0.00751393	2.12413	27	11	1	62656	STAT3
GO:BP	regulation of feeding behavior	GO:0060259	0.00751393	2.12413	27	11	1	62656	STAT3
GO:BP	synaptic vesicle maturation	GO:0016188	0.00751393	2.12413	27	11	1	62656	DLG4
GO:BP	positive regulation of release of cytochrome c from mitochondria	GO:0090200	0.00751393	2.12413	27	11	1	62656	TP53
GO:BP	cellular response to growth hormone stimulus	GO:0071378	0.00751393	2.12413	27	11	1	62656	STAT3
GO:BP	Fc-gamma receptor signaling pathway involved in phagocytosis	GO:0038096	0.00751393	2.12413	27	11	1	62656	SRC
GO:BP	cell differentiation involved in embryonic placenta development	GO:0060706	0.00751393	2.12413	27	11	1	62656	AKT1
GO:BP	immune response-regulating cell surface receptor signaling pathway involved in phagocytosis	GO:0002433	0.00751393	2.12413	27	11	1	62656	SRC
GO:BP	positive regulation of protein maturation	GO:1903319	0.00751393	2.12413	27	11	1	62656	SRC
GO:BP	growth hormone receptor signaling pathway	GO:0060396	0.00751393	2.12413	27	11	1	62656	STAT3
GO:BP	protein refolding	GO:0042026	0.00751393	2.12413	27	11	1	62656	HSP90AA1
GO:BP	circulatory system process	GO:0003013	0.00752308	2.1236	599	11	2	62656	SRC,HSP90AA1
GO:BP	monoatomic ion homeostasis	GO:0050801	0.0075909	2.11971	602	11	2	62656	MAPK1,MAPK3
GO:BP	miRNA-mediated gene silencing	GO:0035195	0.0076779	2.11476	606	11	2	62656	TP53,STAT3
GO:BP	nucleobase-containing small molecule metabolic process	GO:0055086	0.0076779	2.11476	606	11	2	62656	MAPK1,TP53
GO:BP	regulation of glucan biosynthetic process	GO:0010962	0.00768916	2.11412	28	11	1	62656	AKT1
GO:BP	neurotransmitter receptor localization to postsynaptic specialization membrane	GO:0099645	0.00768916	2.11412	28	11	1	62656	DLG4
GO:BP	positive regulation of protein autophosphorylation	GO:0031954	0.00768916	2.11412	28	11	1	62656	SRC
GO:BP	cellular response to low-density lipoprotein particle stimulus	GO:0071404	0.00768916	2.11412	28	11	1	62656	AKT1
GO:BP	protein localization to postsynaptic specialization membrane	GO:0099633	0.00768916	2.11412	28	11	1	62656	DLG4
GO:BP	positive regulation of cellular response to insulin stimulus	GO:1900078	0.00768916	2.11412	28	11	1	62656	SRC
GO:BP	positive regulation of cardiac muscle tissue growth	GO:0055023	0.00768916	2.11412	28	11	1	62656	MAPK14
GO:BP	negative regulation of NIK/NF-kappaB signaling	GO:1901223	0.00768916	2.11412	28	11	1	62656	RELA
GO:BP	type II interferon-mediated signaling pathway	GO:0060333	0.00768916	2.11412	28	11	1	62656	TP53
GO:BP	positive regulation of peptidyl-threonine phosphorylation	GO:0010800	0.00768916	2.11412	28	11	1	62656	MAPK1
GO:BP	regulation of programmed necrotic cell death	GO:0062098	0.00768916	2.11412	28	11	1	62656	TP53
GO:BP	glucose 6-phosphate metabolic process	GO:0051156	0.00768916	2.11412	28	11	1	62656	TP53
GO:BP	mammary gland epithelial cell proliferation	GO:0033598	0.00768916	2.11412	28	11	1	62656	MAPK1
GO:BP	regulation of glycogen biosynthetic process	GO:0005979	0.00768916	2.11412	28	11	1	62656	AKT1
GO:BP	ncRNA-mediated post-transcriptional gene silencing	GO:0035194	0.00776522	2.10985	613	11	2	62656	TP53,STAT3
GO:BP	post-transcriptional gene silencing	GO:0016441	0.00788298	2.10331	618	11	2	62656	TP53,STAT3
GO:BP	response to lipoprotein particle	GO:0055094	0.00788823	2.10302	29	11	1	62656	AKT1
GO:BP	negative regulation of telomere maintenance via telomere lengthening	GO:1904357	0.00788823	2.10302	29	11	1	62656	SRC
GO:BP	transcription initiation-coupled chromatin remodeling	GO:0045815	0.00788823	2.10302	29	11	1	62656	TP53
GO:BP	negative regulation of lipid transport	GO:0032369	0.00788823	2.10302	29	11	1	62656	AKT1
GO:BP	peripheral nervous system axon ensheathment	GO:0032292	0.00788823	2.10302	29	11	1	62656	AKT1
GO:BP	regulation of syncytium formation by plasma membrane fusion	GO:0060142	0.00788823	2.10302	29	11	1	62656	MAPK14
GO:BP	activation of protein kinase B activity	GO:0032148	0.00788823	2.10302	29	11	1	62656	SRC
GO:BP	cellular response to gamma radiation	GO:0071480	0.00788823	2.10302	29	11	1	62656	TP53
GO:BP	regulation of oxidative stress-induced intrinsic apoptotic signaling pathway	GO:1902175	0.00788823	2.10302	29	11	1	62656	AKT1
GO:BP	myelination in peripheral nervous system	GO:0022011	0.00788823	2.10302	29	11	1	62656	AKT1
GO:BP	entrainment of circadian clock by photoperiod	GO:0043153	0.00788823	2.10302	29	11	1	62656	TP53
GO:BP	exploration behavior	GO:0035640	0.00810097	2.09146	30	11	1	62656	DLG4
GO:BP	camera-type eye photoreceptor cell differentiation	GO:0060219	0.00810097	2.09146	30	11	1	62656	STAT3
GO:BP	regulation of leukocyte adhesion to vascular endothelial cell	GO:1904994	0.00810097	2.09146	30	11	1	62656	RELA
GO:BP	positive regulation of lamellipodium assembly	GO:0010592	0.00810097	2.09146	30	11	1	62656	HSP90AA1
GO:BP	negative regulation of receptor-mediated endocytosis	GO:0048261	0.00810097	2.09146	30	11	1	62656	DLG4
GO:BP	maintenance of synapse structure	GO:0099558	0.00810097	2.09146	30	11	1	62656	DLG4
GO:BP	mitochondrial genome maintenance	GO:0000002	0.00810097	2.09146	30	11	1	62656	TP53
GO:BP	response to acidic pH	GO:0010447	0.00810097	2.09146	30	11	1	62656	SRC
GO:BP	T-helper 17 cell differentiation	GO:0072539	0.00810097	2.09146	30	11	1	62656	STAT3
GO:BP	synaptic membrane adhesion	GO:0099560	0.00810097	2.09146	30	11	1	62656	MAPK14
GO:BP	positive regulation of monooxygenase activity	GO:0032770	0.00834635	2.0785	31	11	1	62656	AKT1
GO:BP	negative regulation of cell junction assembly	GO:1901889	0.00834635	2.0785	31	11	1	62656	SRC
GO:BP	positive regulation of excitatory postsynaptic potential	GO:2000463	0.00834635	2.0785	31	11	1	62656	DLG4
GO:BP	positive regulation of leukocyte apoptotic process	GO:2000108	0.00834635	2.0785	31	11	1	62656	TP53
GO:BP	neuron projection morphogenesis	GO:0048812	0.00853268	2.06891	650	11	2	62656	HSP90AA1,DLG4
GO:BP	mitotic G1 DNA damage checkpoint signaling	GO:0031571	0.00856581	2.06723	32	11	1	62656	TP53
GO:BP	response to X-ray	GO:0010165	0.00856581	2.06723	32	11	1	62656	TP53
GO:BP	cellular response to lipoprotein particle stimulus	GO:0071402	0.00856581	2.06723	32	11	1	62656	AKT1
GO:BP	Schwann cell development	GO:0014044	0.00856581	2.06723	32	11	1	62656	AKT1
GO:BP	positive regulation of heart growth	GO:0060421	0.00856581	2.06723	32	11	1	62656	MAPK14
GO:BP	neuron projection arborization	GO:0140058	0.00856581	2.06723	32	11	1	62656	DLG4
GO:BP	positive regulation of protein deacetylation	GO:0090312	0.00856581	2.06723	32	11	1	62656	TP53
GO:BP	regulation of leukocyte activation	GO:0002694	0.00876466	2.05726	661	11	2	62656	SRC,AKT1
GO:BP	cell morphogenesis involved in differentiation	GO:0000904	0.00878274	2.05637	662	11	2	62656	HSP90AA1,DLG4
GO:BP	positive regulation of phosphatidylinositol 3-kinase activity	GO:0043552	0.00878274	2.05637	33	11	1	62656	SRC
GO:BP	type B pancreatic cell differentiation	GO:0003309	0.00878274	2.05637	33	11	1	62656	AKT1
GO:BP	mammary gland duct morphogenesis	GO:0060603	0.00878274	2.05637	33	11	1	62656	SRC
GO:BP	photoperiodism	GO:0009648	0.00878274	2.05637	33	11	1	62656	TP53
GO:BP	positive regulation of defense response to virus by host	GO:0002230	0.00878274	2.05637	33	11	1	62656	HSP90AA1
GO:BP	mitotic G1/S transition checkpoint signaling	GO:0044819	0.00878274	2.05637	33	11	1	62656	TP53
GO:BP	muscle structure development	GO:0061061	0.00879186	2.05592	664	11	2	62656	AKT1,MAPK14
GO:BP	response to pain	GO:0048265	0.00897822	2.04681	34	11	1	62656	AKT1
GO:BP	response to prostaglandin	GO:0034694	0.00897822	2.04681	34	11	1	62656	AKT1
GO:BP	response to dietary excess	GO:0002021	0.00897822	2.04681	34	11	1	62656	MAPK14
GO:BP	regulation of intrinsic apoptotic signaling pathway by p53 class mediator	GO:1902253	0.00897822	2.04681	34	11	1	62656	TP53
GO:BP	Fc receptor mediated stimulatory signaling pathway	GO:0002431	0.00897822	2.04681	34	11	1	62656	SRC
GO:BP	regulation of fatty acid transport	GO:2000191	0.00897822	2.04681	34	11	1	62656	AKT1
GO:BP	entrainment of circadian clock	GO:0009649	0.00897822	2.04681	34	11	1	62656	TP53
GO:BP	positive regulation of sodium ion transport	GO:0010765	0.00897822	2.04681	34	11	1	62656	AKT1
GO:BP	regulation of glycogen metabolic process	GO:0070873	0.00897822	2.04681	34	11	1	62656	AKT1
GO:BP	nucleobase metabolic process	GO:0009112	0.00897822	2.04681	34	11	1	62656	MAPK1
GO:BP	RNA-mediated gene silencing	GO:0031047	0.00903198	2.04422	676	11	2	62656	TP53,STAT3
GO:BP	Fc-gamma receptor signaling pathway	GO:0038094	0.00917706	2.0373	35	11	1	62656	SRC
GO:BP	regulation of polysaccharide biosynthetic process	GO:0032885	0.00917706	2.0373	35	11	1	62656	AKT1
GO:BP	cellular response to fatty acid	GO:0071398	0.00917706	2.0373	35	11	1	62656	SRC
GO:BP	maternal placenta development	GO:0001893	0.00917706	2.0373	35	11	1	62656	AKT1
GO:BP	regulation of cardiac muscle cell apoptotic process	GO:0010665	0.00917706	2.0373	35	11	1	62656	TP53
GO:BP	chromatin organization	GO:0006325	0.00917706	2.0373	683	11	2	62656	TP53,RELA
GO:BP	protein insertion into mitochondrial membrane	GO:0051204	0.00917706	2.0373	35	11	1	62656	HSP90AA1
GO:BP	regulation of glial cell proliferation	GO:0060251	0.00917706	2.0373	35	11	1	62656	TP53
GO:BP	negative regulation of fibroblast proliferation	GO:0048147	0.00917706	2.0373	35	11	1	62656	TP53
GO:BP	regulation of amyloid-beta formation	GO:1902003	0.00938611	2.02751	36	11	1	62656	RELA
GO:BP	negative regulation of cell-matrix adhesion	GO:0001953	0.00938611	2.02751	36	11	1	62656	SRC
GO:BP	monocyte differentiation	GO:0030224	0.00938611	2.02751	36	11	1	62656	JUN
GO:BP	negative regulation of signal transduction in absence of ligand	GO:1901099	0.00938611	2.02751	36	11	1	62656	AKT1
GO:BP	negative regulation of extrinsic apoptotic signaling pathway in absence of ligand	GO:2001240	0.00938611	2.02751	36	11	1	62656	AKT1
GO:BP	hematopoietic stem cell differentiation	GO:0060218	0.00938611	2.02751	36	11	1	62656	TP53
GO:BP	negative regulation of fatty acid metabolic process	GO:0045922	0.00938611	2.02751	36	11	1	62656	AKT1
GO:BP	regulation of intracellular estrogen receptor signaling pathway	GO:0033146	0.00938611	2.02751	36	11	1	62656	SRC
GO:BP	intracellular chemical homeostasis	GO:0055082	0.00956872	2.01915	701	11	2	62656	MAPK1,MAPK3
GO:BP	regulation of fatty acid oxidation	GO:0046320	0.00957958	2.01865	37	11	1	62656	AKT1
GO:BP	mitophagy	GO:0000423	0.00957958	2.01865	37	11	1	62656	TP53
GO:BP	regulation of autophagy of mitochondrion	GO:1903146	0.00957958	2.01865	37	11	1	62656	TP53
GO:BP	regulation of nitric-oxide synthase activity	GO:0050999	0.00957958	2.01865	37	11	1	62656	AKT1
GO:BP	rRNA transcription	GO:0009303	0.00957958	2.01865	37	11	1	62656	TP53
GO:BP	positive regulation of smooth muscle cell migration	GO:0014911	0.00957958	2.01865	37	11	1	62656	SRC
GO:BP	postsynaptic membrane organization	GO:0001941	0.00957958	2.01865	37	11	1	62656	DLG4
GO:BP	glandular epithelial cell development	GO:0002068	0.00957958	2.01865	37	11	1	62656	AKT1
GO:BP	negative regulation of telomere maintenance	GO:0032205	0.00957958	2.01865	37	11	1	62656	SRC
GO:BP	cellular component assembly	GO:0022607	0.00974753	2.01111	4661	11	4	62656	TP53,SRC,HSP90AA1,DLG4
GO:BP	regulation of striated muscle cell apoptotic process	GO:0010662	0.00975702	2.01068	38	11	1	62656	TP53
GO:BP	Schwann cell differentiation	GO:0014037	0.00975702	2.01068	38	11	1	62656	AKT1
GO:BP	positive regulation of dendrite morphogenesis	GO:0050775	0.00975702	2.01068	38	11	1	62656	DLG4
GO:BP	negative regulation of Notch signaling pathway	GO:0045746	0.00975702	2.01068	38	11	1	62656	AKT1
GO:BP	response to tumor cell	GO:0002347	0.00975702	2.01068	38	11	1	62656	RELA
GO:BP	regulation of cardiac muscle cell proliferation	GO:0060043	0.00975702	2.01068	38	11	1	62656	MAPK14
GO:BP	positive T cell selection	GO:0043368	0.00975702	2.01068	38	11	1	62656	STAT3
GO:BP	positive regulation of lipid kinase activity	GO:0090218	0.00975702	2.01068	38	11	1	62656	SRC
GO:BP	neurotrophin signaling pathway	GO:0038179	0.00975702	2.01068	38	11	1	62656	SRC
GO:BP	response to mineralocorticoid	GO:0051385	0.00975702	2.01068	38	11	1	62656	SRC
GO:BP	central nervous system neuron axonogenesis	GO:0021955	0.00975702	2.01068	38	11	1	62656	HSP90AA1
GO:BP	regulation of cell activation	GO:0050865	0.00981877	2.00794	716	11	2	62656	SRC,AKT1
GO:BP	regulation of fibroblast migration	GO:0010762	0.00995176	2.0021	39	11	1	62656	AKT1
GO:BP	establishment of protein localization to mitochondrial membrane	GO:0090151	0.00995176	2.0021	39	11	1	62656	HSP90AA1
GO:BP	positive regulation of heart contraction	GO:0045823	0.00995176	2.0021	39	11	1	62656	HSP90AA1
GO:BP	necroptotic process	GO:0070266	0.00995176	2.0021	39	11	1	62656	TP53
GO:BP	enteroendocrine cell differentiation	GO:0035883	0.00995176	2.0021	39	11	1	62656	AKT1
GO:BP	response to food	GO:0032094	0.00995176	2.0021	39	11	1	62656	AKT1
GO:BP	response to progesterone	GO:0032570	0.00995176	2.0021	39	11	1	62656	SRC
GO:BP	postsynaptic signal transduction	GO:0098926	0.00995176	2.0021	39	11	1	62656	RELA
GO:BP	bone cell development	GO:0098751	0.0101578	1.9932	40	11	1	62656	SRC
GO:BP	postsynaptic density organization	GO:0097106	0.0101578	1.9932	40	11	1	62656	DLG4
GO:BP	eating behavior	GO:0042755	0.0101578	1.9932	40	11	1	62656	STAT3
GO:BP	positive regulation of interferon-beta production	GO:0032728	0.0101578	1.9932	40	11	1	62656	HSP90AA1
GO:BP	regulation of DNA damage response, signal transduction by p53 class mediator	GO:0043516	0.0101578	1.9932	40	11	1	62656	TP53
GO:BP	positive regulation of blood circulation	GO:1903524	0.0101578	1.9932	40	11	1	62656	HSP90AA1
GO:BP	positive regulation of cell morphogenesis involved in differentiation	GO:0010770	0.0101578	1.9932	40	11	1	62656	DLG4
GO:BP	regulation of necrotic cell death	GO:0010939	0.0103689	1.98427	41	11	1	62656	TP53
GO:BP	regulation of polysaccharide metabolic process	GO:0032881	0.0103689	1.98427	41	11	1	62656	AKT1
GO:BP	regulation of cell morphogenesis involved in differentiation	GO:0010769	0.0103689	1.98427	41	11	1	62656	DLG4
GO:BP	regulation of histone deacetylation	GO:0031063	0.0103689	1.98427	41	11	1	62656	TP53
GO:BP	integrated stress response signaling	GO:0140467	0.0103689	1.98427	41	11	1	62656	JUN
GO:BP	positive regulation of interleukin-10 production	GO:0032733	0.0103689	1.98427	41	11	1	62656	STAT3
GO:BP	positive regulation of striated muscle cell differentiation	GO:0051155	0.010564	1.97617	42	11	1	62656	MAPK14
GO:BP	hexose catabolic process	GO:0019320	0.010564	1.97617	42	11	1	62656	TP53
GO:BP	negative regulation of gliogenesis	GO:0014014	0.010564	1.97617	42	11	1	62656	TP53
GO:BP	maintenance of protein localization in organelle	GO:0072595	0.010564	1.97617	42	11	1	62656	AKT1
GO:BP	regulation of lamellipodium assembly	GO:0010591	0.010564	1.97617	42	11	1	62656	HSP90AA1
GO:BP	regulation of amyloid precursor protein catabolic process	GO:1902991	0.010564	1.97617	42	11	1	62656	RELA
GO:BP	regulation of myotube differentiation	GO:0010830	0.010564	1.97617	42	11	1	62656	MAPK14
GO:BP	regulation of protein localization to cell surface	GO:2000008	0.010564	1.97617	42	11	1	62656	AKT1
GO:BP	cellular response to epidermal growth factor stimulus	GO:0071364	0.0107858	1.96715	43	11	1	62656	AKT1
GO:BP	regulation of peptidyl-threonine phosphorylation	GO:0010799	0.0107858	1.96715	43	11	1	62656	MAPK1
GO:BP	regulation of T cell apoptotic process	GO:0070232	0.0107858	1.96715	43	11	1	62656	TP53
GO:BP	regulation of membrane depolarization	GO:0003254	0.0107858	1.96715	43	11	1	62656	SRC
GO:BP	mitotic cell cycle process	GO:1903047	0.0109315	1.96132	766	11	2	62656	TP53,AKT1
GO:BP	NADP metabolic process	GO:0006739	0.0109625	1.96009	44	11	1	62656	TP53
GO:BP	regulation of bone resorption	GO:0045124	0.0109625	1.96009	44	11	1	62656	SRC
GO:BP	glucan biosynthetic process	GO:0009250	0.0109625	1.96009	44	11	1	62656	AKT1
GO:BP	T-helper 17 type immune response	GO:0072538	0.0109625	1.96009	44	11	1	62656	STAT3
GO:BP	regulation of defense response to virus by host	GO:0050691	0.0109625	1.96009	44	11	1	62656	HSP90AA1
GO:BP	amyloid-beta formation	GO:0034205	0.0109625	1.96009	44	11	1	62656	RELA
GO:BP	positive regulation of G1/S transition of mitotic cell cycle	GO:1900087	0.0109625	1.96009	44	11	1	62656	AKT1
GO:BP	skeletal muscle contraction	GO:0003009	0.0109625	1.96009	44	11	1	62656	HSP90AA1
GO:BP	glycogen biosynthetic process	GO:0005978	0.0109625	1.96009	44	11	1	62656	AKT1
GO:BP	modulation of excitatory postsynaptic potential	GO:0098815	0.0111368	1.95324	45	11	1	62656	DLG4
GO:BP	regulation of T cell receptor signaling pathway	GO:0050856	0.0111368	1.95324	45	11	1	62656	RELA
GO:BP	positive regulation of myoblast differentiation	GO:0045663	0.0111368	1.95324	45	11	1	62656	MAPK14
GO:BP	response to electrical stimulus	GO:0051602	0.0111368	1.95324	45	11	1	62656	SRC
GO:BP	regulation of neuroblast proliferation	GO:1902692	0.0111368	1.95324	45	11	1	62656	TP53
GO:BP	circadian behavior	GO:0048512	0.0111368	1.95324	45	11	1	62656	TP53
GO:BP	regulation of phosphatidylinositol 3-kinase activity	GO:0043551	0.0111368	1.95324	45	11	1	62656	SRC
GO:BP	intrinsic apoptotic signaling pathway in response to oxidative stress	GO:0008631	0.0111368	1.95324	45	11	1	62656	AKT1
GO:BP	negative regulation of reactive oxygen species metabolic process	GO:2000378	0.0111368	1.95324	45	11	1	62656	TP53
GO:BP	energy homeostasis	GO:0097009	0.0111368	1.95324	45	11	1	62656	STAT3
GO:BP	gamete generation	GO:0007276	0.0112536	1.94871	783	11	2	62656	SRC,AKT1
GO:BP	ER-nucleus signaling pathway	GO:0006984	0.0112988	1.94697	46	11	1	62656	TP53
GO:BP	negative regulation of lipid localization	GO:1905953	0.0112988	1.94697	46	11	1	62656	AKT1
GO:BP	T cell homeostasis	GO:0043029	0.0112988	1.94697	46	11	1	62656	AKT1
GO:BP	microglial cell activation	GO:0001774	0.0112988	1.94697	46	11	1	62656	JUN
GO:BP	regulation of mitochondrial membrane permeability involved in apoptotic process	GO:1902108	0.0112988	1.94697	46	11	1	62656	TP53
GO:BP	programmed necrotic cell death	GO:0097300	0.0112988	1.94697	46	11	1	62656	TP53
GO:BP	regulation of extrinsic apoptotic signaling pathway in absence of ligand	GO:2001239	0.0112988	1.94697	46	11	1	62656	AKT1
GO:BP	postsynaptic specialization organization	GO:0099084	0.0112988	1.94697	46	11	1	62656	DLG4
GO:BP	cellular response to nerve growth factor stimulus	GO:1990090	0.0112988	1.94697	46	11	1	62656	AKT1
GO:BP	response to pH	GO:0009268	0.0112988	1.94697	46	11	1	62656	SRC
GO:BP	cellular component biogenesis	GO:0044085	0.0112988	1.94697	4930	11	4	62656	TP53,SRC,HSP90AA1,DLG4
GO:BP	protein localization to postsynaptic membrane	GO:1903539	0.0114637	1.94067	47	11	1	62656	DLG4
GO:BP	response to cocaine	GO:0042220	0.0114637	1.94067	47	11	1	62656	HSP90AA1
GO:BP	positive regulation of mitochondrial membrane permeability	GO:0035794	0.0114637	1.94067	47	11	1	62656	TP53
GO:BP	rhythmic behavior	GO:0007622	0.0114637	1.94067	47	11	1	62656	TP53
GO:BP	leukocyte adhesion to vascular endothelial cell	GO:0061756	0.0114637	1.94067	47	11	1	62656	RELA
GO:BP	intrinsic apoptotic signaling pathway in response to DNA damage by p53 class mediator	GO:0042771	0.0114637	1.94067	47	11	1	62656	TP53
GO:BP	negative regulation of oxidative stress-induced cell death	GO:1903202	0.0114637	1.94067	47	11	1	62656	AKT1
GO:BP	positive regulation of muscle contraction	GO:0045933	0.0114637	1.94067	47	11	1	62656	HSP90AA1
GO:BP	regulation of cellular senescence	GO:2000772	0.0114637	1.94067	47	11	1	62656	TP53
GO:BP	regulation of neuron migration	GO:2001222	0.0114637	1.94067	47	11	1	62656	STAT3
GO:BP	mammary gland morphogenesis	GO:0060443	0.0116461	1.93382	48	11	1	62656	SRC
GO:BP	regulation of glycolytic process	GO:0006110	0.0116461	1.93382	48	11	1	62656	STAT3
GO:BP	mRNA transcription by RNA polymerase II	GO:0042789	0.0116461	1.93382	48	11	1	62656	STAT3
GO:BP	protein localization to postsynapse	GO:0062237	0.0116461	1.93382	48	11	1	62656	DLG4
GO:BP	regulation of myelination	GO:0031641	0.0116461	1.93382	48	11	1	62656	AKT1
GO:BP	regulation of vascular permeability	GO:0043114	0.0116461	1.93382	48	11	1	62656	SRC
GO:BP	response to nerve growth factor	GO:1990089	0.0116461	1.93382	48	11	1	62656	AKT1
GO:BP	cellular homeostasis	GO:0019725	0.0116461	1.93382	804	11	2	62656	MAPK1,MAPK3
GO:BP	negative regulation of leukocyte migration	GO:0002686	0.0118572	1.92602	49	11	1	62656	AKT1
GO:BP	cell junction maintenance	GO:0034331	0.0118572	1.92602	49	11	1	62656	DLG4
GO:BP	axon regeneration	GO:0031103	0.0118572	1.92602	49	11	1	62656	JUN
GO:BP	leukocyte activation involved in inflammatory response	GO:0002269	0.0118572	1.92602	49	11	1	62656	JUN
GO:BP	monosaccharide catabolic process	GO:0046365	0.0120593	1.91868	50	11	1	62656	TP53
GO:BP	protein destabilization	GO:0031648	0.0120593	1.91868	50	11	1	62656	SRC
GO:BP	cardiac muscle cell proliferation	GO:0060038	0.0120593	1.91868	50	11	1	62656	MAPK14
GO:BP	regulation of monooxygenase activity	GO:0032768	0.0120593	1.91868	50	11	1	62656	AKT1
GO:BP	myoblast fusion	GO:0007520	0.0120593	1.91868	50	11	1	62656	MAPK14
GO:BP	negative regulation of DNA binding	GO:0043392	0.0122444	1.91206	51	11	1	62656	JUN
GO:BP	positive regulation of membrane permeability	GO:1905710	0.0122444	1.91206	51	11	1	62656	TP53
GO:BP	endocrine pancreas development	GO:0031018	0.0122444	1.91206	51	11	1	62656	AKT1
GO:BP	regulation of bone remodeling	GO:0046850	0.0122444	1.91206	51	11	1	62656	SRC
GO:BP	protein ubiquitination	GO:0016567	0.0122444	1.91206	830	11	2	62656	AKT1,HSP90AA1
GO:BP	T cell selection	GO:0045058	0.0122444	1.91206	51	11	1	62656	STAT3
GO:BP	adherens junction organization	GO:0034332	0.0122444	1.91206	51	11	1	62656	SRC
GO:BP	ephrin receptor signaling pathway	GO:0048013	0.0124358	1.90533	52	11	1	62656	SRC
GO:BP	regulation of purine nucleotide metabolic process	GO:1900542	0.0124358	1.90533	52	11	1	62656	TP53
GO:BP	ovulation cycle process	GO:0022602	0.0124358	1.90533	52	11	1	62656	SRC
GO:BP	amyloid-beta metabolic process	GO:0050435	0.0124358	1.90533	52	11	1	62656	RELA
GO:BP	cellular defense response	GO:0006968	0.0124358	1.90533	52	11	1	62656	RELA
GO:BP	positive regulation of blood vessel endothelial cell migration	GO:0043536	0.0124358	1.90533	52	11	1	62656	AKT1
GO:BP	p38MAPK cascade	GO:0038066	0.0126256	1.89875	53	11	1	62656	MAPK14
GO:BP	glial cell activation	GO:0061900	0.0126256	1.89875	53	11	1	62656	JUN
GO:BP	regulation of nucleotide metabolic process	GO:0006140	0.0126256	1.89875	53	11	1	62656	TP53
GO:BP	positive regulation of fibroblast proliferation	GO:0048146	0.0126256	1.89875	53	11	1	62656	JUN
GO:BP	viral transcription	GO:0019083	0.0126256	1.89875	53	11	1	62656	JUN
GO:BP	establishment or maintenance of epithelial cell apical/basal polarity	GO:0045197	0.0126256	1.89875	53	11	1	62656	DLG4
GO:BP	cellular response to glucose starvation	GO:0042149	0.0127978	1.89286	54	11	1	62656	TP53
GO:BP	social behavior	GO:0035176	0.0127978	1.89286	54	11	1	62656	DLG4
GO:BP	fibroblast migration	GO:0010761	0.0127978	1.89286	54	11	1	62656	AKT1
GO:BP	response to cold	GO:0009409	0.0127978	1.89286	54	11	1	62656	HSP90AA1
GO:BP	cell migration involved in sprouting angiogenesis	GO:0002042	0.0127978	1.89286	54	11	1	62656	AKT1
GO:BP	glial cell proliferation	GO:0014009	0.0127978	1.89286	54	11	1	62656	TP53
GO:BP	regulation of cardiac muscle tissue growth	GO:0055021	0.0127978	1.89286	54	11	1	62656	MAPK14
GO:BP	positive regulation of neuron apoptotic process	GO:0043525	0.0127978	1.89286	54	11	1	62656	TP53
GO:BP	brown fat cell differentiation	GO:0050873	0.0130091	1.88575	55	11	1	62656	MAPK14
GO:BP	intracellular estrogen receptor signaling pathway	GO:0030520	0.0130091	1.88575	55	11	1	62656	SRC
GO:BP	eye photoreceptor cell differentiation	GO:0001754	0.0130091	1.88575	55	11	1	62656	STAT3
GO:BP	regulation of interferon-beta production	GO:0032648	0.0131864	1.87987	56	11	1	62656	HSP90AA1
GO:BP	interferon-beta production	GO:0032608	0.0131864	1.87987	56	11	1	62656	HSP90AA1
GO:BP	biological process involved in intraspecies interaction between organisms	GO:0051703	0.0131864	1.87987	56	11	1	62656	DLG4
GO:BP	neuromuscular process controlling balance	GO:0050885	0.0131864	1.87987	56	11	1	62656	DLG4
GO:BP	response to gamma radiation	GO:0010332	0.0131864	1.87987	56	11	1	62656	TP53
GO:BP	amyloid precursor protein catabolic process	GO:0042987	0.0131864	1.87987	56	11	1	62656	RELA
GO:BP	neuron projection regeneration	GO:0031102	0.0131864	1.87987	56	11	1	62656	JUN
GO:BP	regulation of neuronal synaptic plasticity	GO:0048168	0.0133872	1.87331	57	11	1	62656	DLG4
GO:BP	response to ischemia	GO:0002931	0.0133872	1.87331	57	11	1	62656	TP53
GO:BP	musculoskeletal movement	GO:0050881	0.0133872	1.87331	57	11	1	62656	HSP90AA1
GO:BP	Fc receptor signaling pathway	GO:0038093	0.0133872	1.87331	57	11	1	62656	SRC
GO:BP	multicellular organismal movement	GO:0050879	0.0135531	1.86796	58	11	1	62656	HSP90AA1
GO:BP	ovarian follicle development	GO:0001541	0.0135531	1.86796	58	11	1	62656	SRC
GO:BP	establishment or maintenance of bipolar cell polarity	GO:0061245	0.0135531	1.86796	58	11	1	62656	DLG4
GO:BP	regulation of mitochondrial membrane permeability	GO:0046902	0.0135531	1.86796	58	11	1	62656	TP53
GO:BP	platelet-derived growth factor receptor signaling pathway	GO:0048008	0.0135531	1.86796	58	11	1	62656	SRC
GO:BP	dendritic spine morphogenesis	GO:0060997	0.0135531	1.86796	58	11	1	62656	DLG4
GO:BP	receptor clustering	GO:0043113	0.0135531	1.86796	58	11	1	62656	DLG4
GO:BP	establishment or maintenance of apical/basal cell polarity	GO:0035088	0.0135531	1.86796	58	11	1	62656	DLG4
GO:BP	regulation of protein deacetylation	GO:0090311	0.0137514	1.86165	59	11	1	62656	TP53
GO:BP	positive regulation of oxidoreductase activity	GO:0051353	0.0137514	1.86165	59	11	1	62656	AKT1
GO:BP	positive regulation of cell cycle G1/S phase transition	GO:1902808	0.0137514	1.86165	59	11	1	62656	AKT1
GO:BP	regulation of lipid kinase activity	GO:0043550	0.0137514	1.86165	59	11	1	62656	SRC
GO:BP	peptide metabolic process	GO:0006518	0.0138056	1.85995	898	11	2	62656	RELA,AKT1
GO:BP	multicellular organismal reproductive process	GO:0048609	0.0139149	1.85652	902	11	2	62656	SRC,AKT1
GO:BP	interleukin-10 production	GO:0032613	0.0139228	1.85627	60	11	1	62656	STAT3
GO:BP	positive regulation of intrinsic apoptotic signaling pathway	GO:2001244	0.0139228	1.85627	60	11	1	62656	TP53
GO:BP	regulation of interleukin-10 production	GO:0032653	0.0139228	1.85627	60	11	1	62656	STAT3
GO:BP	negative regulation of cell-substrate adhesion	GO:0010812	0.0139228	1.85627	60	11	1	62656	SRC
GO:BP	maternal process involved in female pregnancy	GO:0060135	0.0139228	1.85627	60	11	1	62656	AKT1
GO:BP	regulation of heart growth	GO:0060420	0.0141187	1.8502	61	11	1	62656	MAPK14
GO:BP	positive regulation of protein localization to plasma membrane	GO:1903078	0.0141187	1.8502	61	11	1	62656	AKT1
GO:BP	positive regulation of interleukin-1 beta production	GO:0032731	0.0141187	1.8502	61	11	1	62656	STAT3
GO:BP	necrotic cell death	GO:0070265	0.0141187	1.8502	61	11	1	62656	TP53
GO:BP	positive regulation of transcription initiation by RNA polymerase II	GO:0060261	0.0143225	1.84398	62	11	1	62656	TP53
GO:BP	polysaccharide biosynthetic process	GO:0000271	0.0143225	1.84398	62	11	1	62656	AKT1
GO:BP	mRNA stabilization	GO:0048255	0.0143225	1.84398	62	11	1	62656	MAPK14
GO:BP	mitotic cell cycle	GO:0000278	0.0143952	1.84178	922	11	2	62656	TP53,AKT1
GO:BP	positive regulation of type I interferon production	GO:0032481	0.0144544	1.84	63	11	1	62656	HSP90AA1
GO:BP	cellular response to heat	GO:0034605	0.0144544	1.84	63	11	1	62656	HSP90AA1
GO:BP	regulation of lipid catabolic process	GO:0050994	0.0144544	1.84	63	11	1	62656	AKT1
GO:BP	cell-cell fusion	GO:0140253	0.0144544	1.84	63	11	1	62656	MAPK14
GO:BP	regulation of receptor internalization	GO:0002090	0.0144544	1.84	63	11	1	62656	DLG4
GO:BP	syncytium formation by plasma membrane fusion	GO:0000768	0.0144544	1.84	63	11	1	62656	MAPK14
GO:BP	response to fatty acid	GO:0070542	0.0144544	1.84	63	11	1	62656	SRC
GO:BP	intrinsic apoptotic signaling pathway in response to endoplasmic reticulum stress	GO:0070059	0.0144544	1.84	63	11	1	62656	TP53
GO:BP	regulation of lymphocyte apoptotic process	GO:0070228	0.0144544	1.84	63	11	1	62656	TP53
GO:BP	positive regulation of dephosphorylation	GO:0035306	0.0144544	1.84	63	11	1	62656	SRC
GO:BP	regulation of antigen receptor-mediated signaling pathway	GO:0050854	0.0146379	1.83452	64	11	1	62656	RELA
GO:BP	positive regulation of Ras protein signal transduction	GO:0046579	0.0146379	1.83452	64	11	1	62656	SRC
GO:BP	positive regulation of muscle cell differentiation	GO:0051149	0.0146379	1.83452	64	11	1	62656	MAPK14
GO:BP	regulation of focal adhesion assembly	GO:0051893	0.0146379	1.83452	64	11	1	62656	SRC
GO:BP	regulation of cell-substrate junction assembly	GO:0090109	0.0146379	1.83452	64	11	1	62656	SRC
GO:BP	retina morphogenesis in camera-type eye	GO:0060042	0.0148473	1.82835	65	11	1	62656	STAT3
GO:BP	ncRNA transcription	GO:0098781	0.0148473	1.82835	65	11	1	62656	TP53
GO:BP	multicellular organism reproduction	GO:0032504	0.0149845	1.82436	947	11	2	62656	SRC,AKT1
GO:BP	regulation of protein processing	GO:0070613	0.0150379	1.82281	66	11	1	62656	SRC
GO:BP	regulation of muscle cell apoptotic process	GO:0010660	0.0150379	1.82281	66	11	1	62656	TP53
GO:BP	positive regulation of NIK/NF-kappaB signaling	GO:1901224	0.0150379	1.82281	66	11	1	62656	RELA
GO:BP	maintenance of protein location in cell	GO:0032507	0.0151998	1.81816	67	11	1	62656	AKT1
GO:BP	regulation of smooth muscle cell migration	GO:0014910	0.0151998	1.81816	67	11	1	62656	SRC
GO:BP	bone resorption	GO:0045453	0.0151998	1.81816	67	11	1	62656	SRC
GO:BP	regulation of multicellular organism growth	GO:0040014	0.0151998	1.81816	67	11	1	62656	STAT3
GO:BP	syncytium formation	GO:0006949	0.0151998	1.81816	67	11	1	62656	MAPK14
GO:BP	protein sumoylation	GO:0016925	0.0151998	1.81816	67	11	1	62656	RELA
GO:BP	somatic stem cell population maintenance	GO:0035019	0.0151998	1.81816	67	11	1	62656	STAT3
GO:BP	regulation of lymphocyte migration	GO:2000401	0.0153789	1.81307	68	11	1	62656	AKT1
GO:BP	long-chain fatty acid transport	GO:0015909	0.0153789	1.81307	68	11	1	62656	AKT1
GO:BP	regulation of insulin receptor signaling pathway	GO:0046626	0.0153789	1.81307	68	11	1	62656	SRC
GO:BP	regulation of cellular response to insulin stimulus	GO:1900076	0.0153789	1.81307	68	11	1	62656	SRC
GO:BP	negative regulation of endocytosis	GO:0045806	0.0153789	1.81307	68	11	1	62656	DLG4
GO:BP	receptor localization to synapse	GO:0097120	0.0155288	1.80886	69	11	1	62656	DLG4
GO:BP	regulation of cell-substrate junction organization	GO:0150116	0.0155288	1.80886	69	11	1	62656	SRC
GO:BP	signal transduction in absence of ligand	GO:0038034	0.0155288	1.80886	69	11	1	62656	AKT1
GO:BP	T-helper cell differentiation	GO:0042093	0.0155288	1.80886	69	11	1	62656	STAT3
GO:BP	extrinsic apoptotic signaling pathway in absence of ligand	GO:0097192	0.0155288	1.80886	69	11	1	62656	AKT1
GO:BP	somitogenesis	GO:0001756	0.0155288	1.80886	69	11	1	62656	TP53
GO:BP	positive regulation of protein localization to cell periphery	GO:1904377	0.0155288	1.80886	69	11	1	62656	AKT1
GO:BP	regulation of dendrite morphogenesis	GO:0048814	0.0155288	1.80886	69	11	1	62656	DLG4
GO:BP	RNA polymerase II preinitiation complex assembly	GO:0051123	0.0157243	1.80343	70	11	1	62656	TP53
GO:BP	cardiac septum morphogenesis	GO:0060411	0.0157243	1.80343	70	11	1	62656	TP53
GO:BP	protein localization to cell surface	GO:0034394	0.0157243	1.80343	70	11	1	62656	AKT1
GO:BP	developmental process involved in reproduction	GO:0003006	0.0157382	1.80305	980	11	2	62656	SRC,AKT1
GO:BP	regulation of membrane permeability	GO:0090559	0.0158621	1.79964	71	11	1	62656	TP53
GO:BP	neuroinflammatory response	GO:0150076	0.0158621	1.79964	71	11	1	62656	JUN
GO:BP	RNA stabilization	GO:0043489	0.0158621	1.79964	71	11	1	62656	MAPK14
GO:BP	protein insertion into membrane	GO:0051205	0.0158621	1.79964	71	11	1	62656	HSP90AA1
GO:BP	regulation of oxidative stress-induced cell death	GO:1903201	0.0158621	1.79964	71	11	1	62656	AKT1
GO:BP	CD4-positive, alpha-beta T cell differentiation involved in immune response	GO:0002294	0.0158621	1.79964	71	11	1	62656	STAT3
GO:BP	regulation of protein maturation	GO:1903317	0.0158621	1.79964	71	11	1	62656	SRC
GO:BP	photoreceptor cell differentiation	GO:0046530	0.0158621	1.79964	71	11	1	62656	STAT3
GO:BP	regulation of ATP-dependent activity	GO:0043462	0.0160174	1.79541	72	11	1	62656	TP53
GO:BP	regulation of transcription initiation by RNA polymerase II	GO:0060260	0.0160174	1.79541	72	11	1	62656	TP53
GO:BP	negative regulation of mRNA catabolic process	GO:1902373	0.0160174	1.79541	72	11	1	62656	MAPK14
GO:BP	alpha-beta T cell differentiation involved in immune response	GO:0002293	0.0160174	1.79541	72	11	1	62656	STAT3
GO:BP	alpha-beta T cell activation involved in immune response	GO:0002287	0.0160174	1.79541	72	11	1	62656	STAT3
GO:BP	positive regulation of interleukin-1 production	GO:0032732	0.0160174	1.79541	72	11	1	62656	STAT3
GO:BP	positive regulation of small GTPase mediated signal transduction	GO:0051057	0.0160174	1.79541	72	11	1	62656	SRC
GO:BP	neuroblast proliferation	GO:0007405	0.0161904	1.79074	73	11	1	62656	TP53
GO:BP	lymphocyte homeostasis	GO:0002260	0.0161904	1.79074	73	11	1	62656	AKT1
GO:BP	regulation of intracellular steroid hormone receptor signaling pathway	GO:0033143	0.0161904	1.79074	73	11	1	62656	SRC
GO:BP	amyloid precursor protein metabolic process	GO:0042982	0.0161904	1.79074	73	11	1	62656	RELA
GO:BP	response to estrogen	GO:0043627	0.0161904	1.79074	73	11	1	62656	HSP90AA1
GO:BP	lamellipodium assembly	GO:0030032	0.0163722	1.78589	74	11	1	62656	HSP90AA1
GO:BP	glycogen metabolic process	GO:0005977	0.0163722	1.78589	74	11	1	62656	AKT1
GO:BP	smooth muscle cell migration	GO:0014909	0.0163722	1.78589	74	11	1	62656	SRC
GO:BP	cellular component maintenance	GO:0043954	0.0163722	1.78589	74	11	1	62656	DLG4
GO:BP	cellular lipid metabolic process	GO:0044255	0.016485	1.78291	1012	11	2	62656	AKT1,MAPK14
GO:BP	positive regulation of mitochondrion organization	GO:0010822	0.016514	1.78215	75	11	1	62656	TP53
GO:BP	cardiac muscle tissue growth	GO:0055017	0.016514	1.78215	75	11	1	62656	MAPK14
GO:BP	glucan metabolic process	GO:0044042	0.016514	1.78215	75	11	1	62656	AKT1
GO:BP	negative regulation of G1/S transition of mitotic cell cycle	GO:2000134	0.016514	1.78215	75	11	1	62656	TP53
GO:BP	ovulation cycle	GO:0042698	0.016514	1.78215	75	11	1	62656	SRC
GO:BP	positive regulation of macroautophagy	GO:0016239	0.016514	1.78215	75	11	1	62656	MAPK3
GO:BP	cellular response to mechanical stimulus	GO:0071260	0.016514	1.78215	75	11	1	62656	MAPK3
GO:BP	regulation of cardiac muscle contraction	GO:0055117	0.0166839	1.7777	76	11	1	62656	HSP90AA1
GO:BP	innate immune response activating cell surface receptor signaling pathway	GO:0002220	0.0166839	1.7777	76	11	1	62656	SRC
GO:BP	glandular epithelial cell differentiation	GO:0002067	0.0166839	1.7777	76	11	1	62656	AKT1
GO:BP	fatty acid beta-oxidation	GO:0006635	0.0166839	1.7777	76	11	1	62656	AKT1
GO:BP	regulation of myoblast differentiation	GO:0045661	0.0166839	1.7777	76	11	1	62656	MAPK14
GO:BP	DNA damage response, signal transduction by p53 class mediator	GO:0030330	0.0168921	1.77232	77	11	1	62656	TP53
GO:BP	regulation of stem cell differentiation	GO:2000736	0.0171001	1.767	78	11	1	62656	STAT3
GO:BP	outflow tract morphogenesis	GO:0003151	0.0173078	1.76176	79	11	1	62656	JUN
GO:BP	regulation of organic acid transport	GO:0032890	0.0174846	1.75734	80	11	1	62656	AKT1
GO:BP	dendritic spine organization	GO:0097061	0.0174846	1.75734	80	11	1	62656	DLG4
GO:BP	T cell differentiation involved in immune response	GO:0002292	0.0174846	1.75734	80	11	1	62656	STAT3
GO:BP	positive regulation of phosphatidylinositol 3-kinase signaling	GO:0014068	0.0174846	1.75734	80	11	1	62656	SRC
GO:BP	nicotinamide nucleotide metabolic process	GO:0046496	0.0176605	1.753	81	11	1	62656	TP53
GO:BP	protein localization to synapse	GO:0035418	0.0176605	1.753	81	11	1	62656	DLG4
GO:BP	pyridine nucleotide metabolic process	GO:0019362	0.0176605	1.753	81	11	1	62656	TP53
GO:BP	positive regulation of organelle assembly	GO:1902117	0.0176605	1.753	81	11	1	62656	SRC
GO:BP	membrane depolarization	GO:0051899	0.0178252	1.74897	82	11	1	62656	SRC
GO:BP	regulation of defense response to virus	GO:0050688	0.0178252	1.74897	82	11	1	62656	HSP90AA1
GO:BP	regulation of cellular response to oxidative stress	GO:1900407	0.0178252	1.74897	82	11	1	62656	AKT1
GO:BP	neural retina development	GO:0003407	0.0178252	1.74897	82	11	1	62656	STAT3
GO:BP	peripheral nervous system development	GO:0007422	0.0178252	1.74897	82	11	1	62656	AKT1
GO:BP	response to axon injury	GO:0048678	0.0179681	1.7455	83	11	1	62656	JUN
GO:BP	pyrimidine-containing compound metabolic process	GO:0072527	0.0179681	1.7455	83	11	1	62656	MAPK1
GO:BP	modulation by host of symbiont process	GO:0051851	0.0179681	1.7455	83	11	1	62656	JUN
GO:BP	negative regulation of protein ubiquitination	GO:0031397	0.0179681	1.7455	83	11	1	62656	AKT1
GO:BP	myeloid cell development	GO:0061515	0.0179681	1.7455	83	11	1	62656	SRC
GO:BP	negative regulation of cell cycle G1/S phase transition	GO:1902807	0.0179681	1.7455	83	11	1	62656	TP53
GO:BP	regulation of striated muscle cell differentiation	GO:0051153	0.0179681	1.7455	83	11	1	62656	MAPK14
GO:BP	negative regulation of RNA catabolic process	GO:1902369	0.0181203	1.74184	84	11	1	62656	MAPK14
GO:BP	nucleotide-excision repair	GO:0006289	0.0181203	1.74184	84	11	1	62656	TP53
GO:BP	heart growth	GO:0060419	0.0181203	1.74184	84	11	1	62656	MAPK14
GO:BP	transcription preinitiation complex assembly	GO:0070897	0.0181203	1.74184	84	11	1	62656	TP53
GO:BP	pancreas development	GO:0031016	0.0181203	1.74184	84	11	1	62656	AKT1
GO:BP	intrinsic apoptotic signaling pathway by p53 class mediator	GO:0072332	0.0181203	1.74184	84	11	1	62656	TP53
GO:BP	mitotic DNA damage checkpoint signaling	GO:0044773	0.0183029	1.73748	85	11	1	62656	TP53
GO:BP	positive regulation of lipid biosynthetic process	GO:0046889	0.0183029	1.73748	85	11	1	62656	AKT1
GO:BP	regulation of sodium ion transport	GO:0002028	0.0183029	1.73748	85	11	1	62656	AKT1
GO:BP	SMAD protein signal transduction	GO:0060395	0.0184742	1.73343	86	11	1	62656	JUN
GO:BP	glycolytic process	GO:0006096	0.0184742	1.73343	86	11	1	62656	STAT3
GO:BP	focal adhesion assembly	GO:0048041	0.0184742	1.73343	86	11	1	62656	SRC
GO:BP	central nervous system neuron development	GO:0021954	0.0184742	1.73343	86	11	1	62656	HSP90AA1
GO:BP	pyridine-containing compound metabolic process	GO:0072524	0.0186447	1.72944	87	11	1	62656	TP53
GO:BP	muscle cell migration	GO:0014812	0.0186447	1.72944	87	11	1	62656	SRC
GO:BP	T cell differentiation in thymus	GO:0033077	0.0186447	1.72944	87	11	1	62656	TP53
GO:BP	energy reserve metabolic process	GO:0006112	0.0186447	1.72944	87	11	1	62656	AKT1
GO:BP	regulation of stem cell proliferation	GO:0072091	0.018836	1.72501	88	11	1	62656	TP53
GO:BP	somite development	GO:0061053	0.018836	1.72501	88	11	1	62656	TP53
GO:BP	regulation of blood vessel endothelial cell migration	GO:0043535	0.0190158	1.72088	89	11	1	62656	AKT1
GO:BP	mitotic DNA integrity checkpoint signaling	GO:0044774	0.0190158	1.72088	89	11	1	62656	TP53
GO:BP	positive regulation of reproductive process	GO:2000243	0.0190158	1.72088	89	11	1	62656	SRC
GO:BP	cellular response to calcium ion	GO:0071277	0.0191951	1.71681	90	11	1	62656	JUN
GO:BP	neuron projection organization	GO:0106027	0.0191951	1.71681	90	11	1	62656	DLG4
GO:BP	CD4-positive, alpha-beta T cell differentiation	GO:0043367	0.0191951	1.71681	90	11	1	62656	STAT3
GO:BP	regulation of fatty acid metabolic process	GO:0019217	0.0193297	1.71378	91	11	1	62656	AKT1
GO:BP	regulation of response to oxidative stress	GO:1902882	0.0193297	1.71378	91	11	1	62656	AKT1
GO:BP	cell death in response to oxidative stress	GO:0036473	0.0193297	1.71378	91	11	1	62656	AKT1
GO:BP	positive regulation of mitotic cell cycle phase transition	GO:1901992	0.0193297	1.71378	91	11	1	62656	AKT1
GO:BP	positive regulation of neuron death	GO:1901216	0.0193297	1.71378	91	11	1	62656	TP53
GO:BP	bone remodeling	GO:0046849	0.0193297	1.71378	91	11	1	62656	SRC
GO:BP	protein tetramerization	GO:0051262	0.0193297	1.71378	91	11	1	62656	TP53
GO:BP	multicellular organismal response to stress	GO:0033555	0.0195184	1.70956	92	11	1	62656	AKT1
GO:BP	positive regulation of protein polymerization	GO:0032273	0.0195184	1.70956	92	11	1	62656	HSP90AA1
GO:BP	regulation of leukocyte apoptotic process	GO:2000106	0.0196954	1.70563	93	11	1	62656	TP53
GO:BP	dendritic spine development	GO:0060996	0.0196954	1.70563	93	11	1	62656	DLG4
GO:BP	regulation of neural precursor cell proliferation	GO:2000177	0.0196954	1.70563	93	11	1	62656	TP53
GO:BP	mitochondrion disassembly	GO:0061726	0.0198719	1.70176	94	11	1	62656	TP53
[truncated: 762 more rows]
