# Supplementary material for: Exploration of key drug target proteins highlighting their related regulatory molecules, functional pathways and drug candidates associated with delirium: evidence from meta-data analyses
Source: BMC Geriatr. 2023 Nov 22;23:767. doi: 10.1186/s12877-023-04457-1 (PMC10666371; doi:10.1186/s12877-023-04457-1)
Supplement: Supplementary file 3 — Supplementary Material 3 [file 12877_2023_4457_MOESM3_ESM.xlsx]

## Sheet: Sheet3
Protein name those were used in this study. The last 4 proteins were not utilized in Protein Protein Interaction network.
JUN
ABCA1
ABCB1
ABCB11
ABCB1A
ABCB1B
ABCB4
ABCC1
ABCC2
ABCC3
ABCC4
ABCG2
ACE2
ACHE
ACIN1
ADCY8
ADCYAP1
ADORA1
ADORA2A
ADRB1
AGT
AIFM1
AKT1
ALB
ALDH1A1
ALDOA
AMN
ANGPT2
ANP32B
AP1S1
APP
AQP4
ARC
ARHGAP45
ASAH1
ASNS
ASPH
ASYN
ATF3
ATF4
ATP1A1
AVP
AZGP1
BACE1
BAD
BAK1
BAX
BCAN
BCHE
BCL2
BCL2L1
BDNF
BIRC5
BMP1
BMP6
BNIP3
C4A
C5A
CA2
CACNA1C
CADHERIN-12
CADM3
CALCA
CAMK2A
CAMK2D
CAMKK2
CASP1
CASP2
CASP3
CASP7
CASP8
CASP9
CAT
CCL11
CCL16
CCL2
CCL27
CCL5
CCND1
CCNE1
CD177
CD200R1
CD274
CD300C
CDH1
CDK1
CDK5
CDK6
CDKN1A
CDKN1B
CEBPB
CES2
CHAT
CHI3L1
CHKB
CHRM1
CHRM2
CHRM4
CHRNB2
CKM
CLU
CNR1
COL1A1
COMT
Cortisol
CREB1
CREM
CRH
CRP
CRTAM
CST5
CTNNB1
CTSB
CTSL
CTSS
CTSV
CX3CL1
CXCL1
CXCL2
CXCL5
CXCL6
CXCL8
CYCS
CYP19A1
CYP1A1
CYP1A2
CYP1B1
CYP2B10
CYP2B6
CYP2C11
CYP2C19
CYP2C8
CYP2C9
CYP2D6
CYP2E1
CYP3A23-3A1
CYP3A4
CYP3A5
CYP3A65
DBH
DCAF8
DDIT3
DEPP1
DINER
DLG4
DPYSL2
DPYSL3
DRD1
DRD2
DRD3
DUSP1
EDN1
EFNA4
EGFR
EGR1
EGR2
EGR4
EIF2AK3
EIF2S1
EIF4EBP1
ELK1
ENO1
ENO3
ENRAGE
EPO
ERN1
E-SEL
EZH2
EZR
F3
FABP1
FAS
FCGR3B
FGF16
FGF2
FKBP5
FLT31
FN1.3
FN1.4
FNDC4
FOS
FOSB
FSHB
G6PD
GABRA1
GABRA4
GABRB1
GABRB2
GABRB3
GABRD
GABRG2
GAD1
GAD2
GADD45A
GAL
GAl3BP
GAP43
GART
GCLC
GDPD3
GFAP
GH1
GJA1
GLUL
GLUTAR
GNAI2
GNAS
GOT2
GPT
GPX1
GRIA1
GRIA2
GRIK2
GRIN1
GRIN2A
GRIN2B
GSK3B
GSR
GSTM1
GSTP1
HAGH
HGF
HIF1A
HMGB1
HMGCS1
HMOX1
HO1
HOMER1
HPN
HPX
HRH1
HRH2
HSD17B4
HSF1
HSP60
HSP90AA1
HSPA1A
HSPA5
HSPA8
HSPD1
HTR1A
HTR2A
HTR2C
I2
ICAM1
ID2
IFNa
IFNG
IFNY
IGF1
IGNgamma
IL1
IL10
IL12
IL12A
IL12B
IL1A
IL1B
IL1RA
IL2
IL24
IL25
IL4
IL5
IL5RA
IL6
IL8
ILRA
INHBE
INS
INSIG2
ITGA5
ITGAM
ITGB1
JUNB
KCNH2
KIBRA
KLKB1
KLOTHO
LDLR
LHB
LITAF
LPPLA2
LRIG3
LSS
MAN2B2
MAOA
MAOB
MAP2
MAPK1
MAPK14
MAPK3
MAPK8
MBP
MCL1
MCP1
MCP4
MIA
MICA
MIF
MKI67
MMP9
MPO
MSMO1
MTNR1B
MTOR
MYC
NAAA
NBL1
NCAN
NCDASE
NEFH
NEP
NFE2L2
NFKB1
NFKBIA
NFL
NGAL
NGF
NGFR
NOS1
NOS2
NPPA
NPPB
NPY
NQO1
NR0B2
NR1D1
NR1I2
NR1I3
NR3C1
NR4A2
NRCAM
NREP
NSE
NSF
NSP
NTRK2
NUPR1
ODC1
OPRD1
OPRK1
OPRM1
ORM1
PAI1
PAPPA
PARP1
PCNA
PCT
PDK4
PDYN
PENK
PER1
PER2
PF4
PGD
PGE2
PHYH
PID1
PKCZ
PLA2G2A
PLA2G4A
PLCB1
PLG
PMP2
POMC
POR
PPARG
PPIA
PPM1B
PPP1R15A
PPP3CA
PRKCB
PRL
PTEN
PTGS2
RAGE
RELA
RELN
REN
RESISTIN
RET
RETN
RGMA
RGS2
RGS4
RSPO1
RTN4R
S100A9
S100B
SCD
SCF
SDC1
SERPINA3
SERPING1
SFGL2
SFRP2
SGK1
SIL6R
SIRT1
SLC17A6
SLC17A7
SLC1A1
SLC22A1
SLC22A2
SLC22A3
SLC22A4
SLC22A5
SLC22A7
SLC22A8
SLC2A1
SLC2A3
SLC3A2
SLC47A1
SLC47A2
SLC5A3
SLC6A3
SLC6A4
SLC6A6
SLC7A11
SMOC2
SMPD1
SNCA
SOD1
SOD2
SPP1
SQSTM1
SRC
SREBF1
STAR
STAT3
STNFR1
STNFR2
STX1A
SULT1A1
SYN1
SYP
TAC1
TAGLN
TGFB1
TH
THBD
THBS1
THRA
THY1
TIE2
TIMP1
TLR4
TMPRSS2
TNF
TNFa
TNFRSF10B
TNFRSF1A
TNFSF10
TNFSF9
TNKRSF21
TP53
TR4
TRH
TROPONIN1
UBA52
UGT1A1
UGT1A6
UGT1A9
UNG
VCAM1
VCAN
VEGFA
VGF
VLDLR
WFIKKN1
WIPI1
XBP1
ADIPONECTIN
NEOPTERIN
PROCALCITONIN
PROTEIN C
